# Supplementary material for: ﻿Taxonomic review of the genus Zanchius Distant, 1904 (Hemiptera, Heteroptera, Miridae) from Vietnam, with the description of a new species and notes on host sharing
Source: Zookeys. 2025 May 8;1238:1–15. doi: 10.3897/zookeys.1238.144351 (PMC12082116; doi:10.3897/zookeys.1238.144351)
Supplement: XML Treatment for Zanchius [file zookeys.1238.144351-treatment1.xml]

<!DOCTYPE tp:taxon-treatment
  PUBLIC "-//TaxonX//DTD Taxonomic Treatment Publishing DTD v0 20100105//EN" "tax-treatment-NSO.dtd">
<tp:taxon-treatment xmlns:tp="http://www.plazi.org/taxpub"><tp:treatment-meta><kwd-group><label>Taxon classification</label><kwd>
              <named-content content-type="kingdom">Animalia</named-content>
            </kwd><kwd>
              <named-content content-type="order">Hemiptera</named-content>
            </kwd><kwd>
              <named-content content-type="family">Miridae</named-content>
            </kwd></kwd-group><mixed-citation publication-type="journal"><person-group><name><surname>Kim</surname><given-names>Junggon</given-names></name><name><surname>Keetapithchayakul</surname><given-names>Tosaphol Saetung</given-names></name><name><surname>Phan</surname><given-names>Quoc Toan</given-names></name><name><surname>Jung</surname><given-names>Sunghoon</given-names></name></person-group><article-title>﻿Taxonomic review of the genus <italic><tp:taxon-name><tp:taxon-name-part taxon-name-part-type="genus" reg="Zanchius">Zanchius</tp:taxon-name-part></tp:taxon-name></italic> Distant, 1904 (<tp:taxon-name><tp:taxon-name-part taxon-name-part-type="order">Hemiptera</tp:taxon-name-part></tp:taxon-name>, <tp:taxon-name><tp:taxon-name-part taxon-name-part-type="suborder">Heteroptera</tp:taxon-name-part></tp:taxon-name>, <tp:taxon-name><tp:taxon-name-part taxon-name-part-type="family">Miridae</tp:taxon-name-part></tp:taxon-name>) from Vietnam, with the description of a new species and notes on host sharing</article-title><source>Zookeys</source><day>08</day><month>05</month><year>2025</year><volume>1238</volume><fpage>1</fpage><lpage>15</lpage><pub-id pub-id-type="doi">10.3897/zookeys.1238.144351</pub-id></mixed-citation></tp:treatment-meta><tp:nomenclature><label>﻿Genus</label><tp:taxon-name>
            <object-id xmlns:xlink="http://www.w3.org/1999/xlink" content-type="arpha" xlink:type="simple">CDE4E6DB-DC9E-5D97-A5B2-F9B749F4F9A9</object-id>
            <tp:taxon-name-part taxon-name-part-type="genus" reg="Zanchius">Zanchius</tp:taxon-name-part>
          </tp:taxon-name><tp:taxon-authority>Distant, 1904</tp:taxon-authority><tp:nomenclature-citation-list><tp:nomenclature-citation><tp:taxon-name>
                <tp:taxon-name-part taxon-name-part-type="genus" reg="Zanchius">Zanchius</tp:taxon-name-part>
              </tp:taxon-name><comment>Distant, 1904: 477. Type species: <tp:taxon-name><tp:taxon-name-part taxon-name-part-type="genus" reg="Zanchius">Zanchius</tp:taxon-name-part><tp:taxon-name-part taxon-name-part-type="species" reg="annulatus">annulatus</tp:taxon-name-part></tp:taxon-name> Distant, 1904.</comment></tp:nomenclature-citation><tp:nomenclature-citation><tp:taxon-name>
                <tp:taxon-name-part taxon-name-part-type="genus" reg="Zonodorus">Zonodorus</tp:taxon-name-part>
              </tp:taxon-name><comment>Distant, 1909: 522 (syn. <xref ref-type="bibr" rid="B4">Carvalho 1952</xref>: 79).</comment></tp:nomenclature-citation><tp:nomenclature-citation><tp:taxon-name>
                <tp:taxon-name-part taxon-name-part-type="genus" reg="Uzeliella">Uzeliella</tp:taxon-name-part>
              </tp:taxon-name><comment>Poppius, 1911: 31 (syn. <xref ref-type="bibr" rid="B4">Carvalho 1952</xref>: 79).</comment></tp:nomenclature-citation><tp:nomenclature-citation><tp:taxon-name>
                <tp:taxon-name-part taxon-name-part-type="genus" reg="Poppiella">Poppiella</tp:taxon-name-part>
              </tp:taxon-name><comment>Bergroth, 1911: 188 (new name for <tp:taxon-name><tp:taxon-name-part taxon-name-part-type="genus" reg="Uzeliella">Uzeliella</tp:taxon-name-part></tp:taxon-name> Poppius, 1911).</comment></tp:nomenclature-citation><tp:nomenclature-citation><tp:taxon-name>
                <tp:taxon-name-part taxon-name-part-type="genus" reg="Habrocoris">Habrocoris</tp:taxon-name-part>
              </tp:taxon-name><comment>Wagner, 1951: 153 (syn. <xref ref-type="bibr" rid="B10">Linnavuori 1964</xref>: 329).</comment></tp:nomenclature-citation></tp:nomenclature-citation-list></tp:nomenclature><tp:treatment-sec sec-type="diagnosis" id="SECID0ETSAE"><title>Diagnosis.</title><p>Differs from other orthotyline genera by dorsum being generally greenish, shiny, spindle-shaped, sparsely or normally covered with shiny setae (vs dorsum being gradually widened caudad; <italic><tp:taxon-name><tp:taxon-name-part taxon-name-part-type="genus" reg="Latizanchius">Latizanchius</tp:taxon-name-part></tp:taxon-name></italic> Liu &amp; Zheng, 2001); head short and vertical; frons convex; clypeus not or only barely visible dorsally; compound eyes protuberant, set forward on head, removed from anterior pronotal margin; first antennal segment distinctly short, shorter than head width across eyes; exposed part of mesoscutum wide; hemelytra hyaline or subhyaline, wide and rounded; cuneus somewhat small relative to corium (updated from <xref ref-type="bibr" rid="B18">Schuh (1974)</xref> and <xref ref-type="bibr" rid="B22">Yasunaga (1999)</xref>).</p></tp:treatment-sec><tp:treatment-sec sec-type="discussion" id="SECID0EITAE"><title>Discussion.</title><p>The genus <italic><tp:taxon-name><tp:taxon-name-part taxon-name-part-type="genus" reg="Zanchius">Zanchius</tp:taxon-name-part></tp:taxon-name></italic> has traditionally been diagnosed based on external morphology, particularly its greenish dorsum and head structure with compound eyes that are conspicuously set forward. Species exhibiting these characters have been assigned to <italic><tp:taxon-name><tp:taxon-name-part taxon-name-part-type="genus" reg="Zanchius">Zanchius</tp:taxon-name-part></tp:taxon-name></italic> within <tp:taxon-name><tp:taxon-name-part taxon-name-part-type="tribe">Orthotylini</tp:taxon-name-part></tp:taxon-name>. However, the diversity in pygophore structure and the male and female genitalia (e.g. Figs <xref ref-type="fig" rid="F2">2</xref>, <xref ref-type="fig" rid="F3">3</xref>) within <italic><tp:taxon-name><tp:taxon-name-part taxon-name-part-type="genus" reg="Zanchius">Zanchius</tp:taxon-name-part></tp:taxon-name></italic> raises questions regarding its monophyly.</p><p>Additionally, <xref ref-type="bibr" rid="B14">Liu and Zheng (2001)</xref> established the genus <italic><tp:taxon-name><tp:taxon-name-part taxon-name-part-type="genus" reg="Latizanchius">Latizanchius</tp:taxon-name-part></tp:taxon-name></italic>, primarily distinguishing it from <italic><tp:taxon-name><tp:taxon-name-part taxon-name-part-type="genus" reg="Zanchius">Zanchius</tp:taxon-name-part></tp:taxon-name></italic> based on differences in body shape and the ratio between the first antennal segment and head width. Notably, the genital structures of <italic><tp:taxon-name><tp:taxon-name-part taxon-name-part-type="genus" reg="Latizanchius">Latizanchius</tp:taxon-name-part></tp:taxon-name></italic> also exhibit significant variation (<xref ref-type="bibr" rid="B14">Liu and Zheng 2001</xref>).</p><p><italic><tp:taxon-name><tp:taxon-name-part taxon-name-part-type="genus" reg="Zanchius">Zanchius</tp:taxon-name-part></tp:taxon-name></italic> is a species-rich group within <tp:taxon-name><tp:taxon-name-part taxon-name-part-type="tribe">Orthotylini</tp:taxon-name-part></tp:taxon-name>, and the female genitalia are scarcely studied. As the need for monophylogical assessment has already been emphasized for other genera of <tp:taxon-name><tp:taxon-name-part taxon-name-part-type="subfamily">Orthotylinae</tp:taxon-name-part></tp:taxon-name> (e.g. <italic><tp:taxon-name><tp:taxon-name-part taxon-name-part-type="genus" reg="Pseudoloxops">Pseudoloxops</tp:taxon-name-part></tp:taxon-name></italic> Kirkaldy, 1905; see <xref ref-type="bibr" rid="B25">Yasunaga et al. 2022</xref>; <xref ref-type="bibr" rid="B8">Kim et al. 2024</xref>), a similar evaluation is required for <italic><tp:taxon-name><tp:taxon-name-part taxon-name-part-type="genus" reg="Zanchius">Zanchius</tp:taxon-name-part></tp:taxon-name></italic>. Future studies should test the monophyly of <italic><tp:taxon-name><tp:taxon-name-part taxon-name-part-type="genus" reg="Zanchius">Zanchius</tp:taxon-name-part></tp:taxon-name></italic> and its allied genera, as well as reassess the placement of species currently assigned to <italic><tp:taxon-name><tp:taxon-name-part taxon-name-part-type="genus" reg="Zanchius">Zanchius</tp:taxon-name-part></tp:taxon-name></italic>.</p><p>After the recognition of natural groups within <tp:taxon-name><tp:taxon-name-part taxon-name-part-type="subfamily">Orthotylinae</tp:taxon-name-part></tp:taxon-name> (e.g. the <italic><tp:taxon-name><tp:taxon-name-part taxon-name-part-type="genus" reg="Falconia">Falconia</tp:taxon-name-part></tp:taxon-name></italic>, <italic><tp:taxon-name><tp:taxon-name-part taxon-name-part-type="genus" reg="Zanchius">Zanchius</tp:taxon-name-part></tp:taxon-name></italic> groups) by <xref ref-type="bibr" rid="B18">Schuh (1974)</xref>, it has been proposed that the <italic><tp:taxon-name><tp:taxon-name-part taxon-name-part-type="genus" reg="Zanchius">Zanchius</tp:taxon-name-part></tp:taxon-name></italic> group should be upgraded to a new tribal level, as it possesses distinct morphological characters that differentiate it from the traditional <tp:taxon-name><tp:taxon-name-part taxon-name-part-type="tribe">Orthotylini</tp:taxon-name-part></tp:taxon-name> (e.g. a dorsally flattened head with small, anteriorly directed eyes set apart from the pronotum, delicate and often semitransparent forewings; <xref ref-type="bibr" rid="B23">Yasunaga and Duwal 2017</xref>).</p><p>Recently, <xref ref-type="bibr" rid="B3">Bolshakova and Konstantinov (2022)</xref> provided a molecular phylogeny of the <tp:taxon-name><tp:taxon-name-part taxon-name-part-type="subfamily">Orthotylinae</tp:taxon-name-part></tp:taxon-name>, revealing that the <italic><tp:taxon-name><tp:taxon-name-part taxon-name-part-type="genus" reg="Zanchius">Zanchius</tp:taxon-name-part></tp:taxon-name></italic> group is indeed monophyletic and separated from other <tp:taxon-name><tp:taxon-name-part taxon-name-part-type="tribe">Orthotylini</tp:taxon-name-part></tp:taxon-name> members. Additionally, <xref ref-type="bibr" rid="B3">Bolshakova and Konstantinov (2022)</xref> presented the morphological characters of its representatives.</p><p>In our study, we conducted a review of the genus <italic><tp:taxon-name><tp:taxon-name-part taxon-name-part-type="genus" reg="Zanchius">Zanchius</tp:taxon-name-part></tp:taxon-name></italic> in Vietnam, providing not only previously known morphological features but also new insights into the largely unstudied female genitalia. Notably, the interramal lobe extends far beyond the interramal sclerite (Fig. <xref ref-type="fig" rid="F3">3B, D</xref>), a character shared with other members of the <italic><tp:taxon-name><tp:taxon-name-part taxon-name-part-type="genus" reg="Zanchius">Zanchius</tp:taxon-name-part></tp:taxon-name></italic> group (e.g. <italic><tp:taxon-name><tp:taxon-name-part taxon-name-part-type="genus" reg="Malacocoris">Malacocoris</tp:taxon-name-part></tp:taxon-name></italic> Fieber, 1858 and <italic><tp:taxon-name><tp:taxon-name-part taxon-name-part-type="genus" reg="Filicicapsus">Filicicapsus</tp:taxon-name-part></tp:taxon-name></italic> Bolshakova &amp; Konstantinov, 2022; see <xref ref-type="bibr" rid="B3">Bolshakova and Konstantinov 2022</xref>: fig. 6b, d). Although further examination of female genitalia from a greater number of species within <italic><tp:taxon-name><tp:taxon-name-part taxon-name-part-type="genus" reg="Zanchius">Zanchius</tp:taxon-name-part></tp:taxon-name></italic> is necessary given the genus’s size, these data will serve as a foundation for the potential elevation and diagnosis of the <italic><tp:taxon-name><tp:taxon-name-part taxon-name-part-type="genus" reg="Zanchius">Zanchius</tp:taxon-name-part></tp:taxon-name></italic> group at the tribal level.</p></tp:treatment-sec><tp:treatment-sec><!--Section generated to contain objects referenced in tp:taxon-treatment.--><fig id="F2" position="float" orientation="portrait"><object-id xmlns:xlink="http://www.w3.org/1999/xlink" content-type="doi" xlink:type="simple">10.3897/zookeys.1238.144351.figure2</object-id><object-id xmlns:xlink="http://www.w3.org/1999/xlink" content-type="arpha" xlink:type="simple">672731A0-DB80-5A0C-9F7B-75B3A8915096</object-id><label>Figure 2.</label><caption><p>Pygopore and male genitalia of <italic><tp:taxon-name><tp:taxon-name-part taxon-name-part-type="genus" reg="Zanchius">Zanchius</tp:taxon-name-part></tp:taxon-name></italic> spp. <bold>A, E, F, M</bold><italic><tp:taxon-name><tp:taxon-name-part taxon-name-part-type="genus" reg="Zanchius">Zanchius</tp:taxon-name-part><tp:taxon-name-part taxon-name-part-type="species" reg="tuehang">tuehang</tp:taxon-name-part></tp:taxon-name></italic> sp. nov. <bold>B, G, H, I, N</bold><italic><tp:taxon-name><tp:taxon-name-part taxon-name-part-type="genus" reg="Zanchius">Z.</tp:taxon-name-part><tp:taxon-name-part taxon-name-part-type="species" reg="marmoratus">marmoratus</tp:taxon-name-part></tp:taxon-name></italic><bold>C, D, J, K, L, O</bold><italic><tp:taxon-name><tp:taxon-name-part taxon-name-part-type="genus" reg="Zanchius">Z.</tp:taxon-name-part><tp:taxon-name-part taxon-name-part-type="species" reg="quinquemaculatus">quinquemaculatus</tp:taxon-name-part></tp:taxon-name></italic><bold>A–D</bold> pygopore <bold>E, G, H, J</bold> left paramere <bold>F, I, K</bold> right paramere <bold>L</bold> pygoporal process <bold>M–O</bold> endosoma. <italic>hp</italic>, hypophysis; <italic>lp</italic>, left paramere; <italic>pp</italic>, pygoporal process; <italic>rp</italic>, right paramere; <italic>sl</italic>, sensory lobe; <italic>sp</italic>, spicule. Scale bars: 0.2 mm (<bold>A–D</bold>); 0.1 mm (<bold>E–O</bold>).</p></caption><graphic xmlns:xlink="http://www.w3.org/1999/xlink" xlink:href="zookeys-1238-001_article-144351__-g002.jpg" position="float" orientation="portrait" xlink:type="simple" id="oo_1324042.jpg"><uri content-type="original_file" xlink:type="simple">https://binary.pensoft.net/fig/1324042</uri></graphic></fig><fig id="F3" position="float" orientation="portrait"><object-id xmlns:xlink="http://www.w3.org/1999/xlink" content-type="doi" xlink:type="simple">10.3897/zookeys.1238.144351.figure3</object-id><object-id xmlns:xlink="http://www.w3.org/1999/xlink" content-type="arpha" xlink:type="simple">BC67B1C2-3A04-57F1-9B46-AC20477F4BC6</object-id><label>Figure 3.</label><caption><p>Female genitalia of <italic><tp:taxon-name><tp:taxon-name-part taxon-name-part-type="genus" reg="Zanchius">Zanchius</tp:taxon-name-part></tp:taxon-name></italic> spp. <bold>A, B</bold><italic><tp:taxon-name><tp:taxon-name-part taxon-name-part-type="genus" reg="Zanchius">Z.</tp:taxon-name-part><tp:taxon-name-part taxon-name-part-type="species" reg="tuehang">tuehang</tp:taxon-name-part></tp:taxon-name></italic> sp. nov. <bold>C, D</bold><italic><tp:taxon-name><tp:taxon-name-part taxon-name-part-type="genus" reg="Zanchius">Z.</tp:taxon-name-part></tp:taxon-name></italic> sp. <bold>E, F</bold><italic><tp:taxon-name><tp:taxon-name-part taxon-name-part-type="genus" reg="Zanchius">Z.</tp:taxon-name-part><tp:taxon-name-part taxon-name-part-type="species" reg="marmoratus">marmoratus</tp:taxon-name-part></tp:taxon-name></italic><bold>A, C, E</bold> bursa copulatrix <bold>B, D, F</bold> posterior wall. <italic>irl</italic>, interramal lobe; <italic>irs</italic>, interramal sclerite; <italic>sr</italic>, sclerotized rings. Scale bars: 0.2 mm.</p></caption><graphic xmlns:xlink="http://www.w3.org/1999/xlink" xlink:href="zookeys-1238-001_article-144351__-g003.jpg" position="float" orientation="portrait" xlink:type="simple" id="oo_1324043.jpg"><uri content-type="original_file" xlink:type="simple">https://binary.pensoft.net/fig/1324043</uri></graphic></fig></tp:treatment-sec><ref-list><ref id="B4"><mixed-citation xmlns:xlink="http://www.w3.org/1999/xlink" xlink:type="simple"><person-group><name name-style="western"><surname>Carvalho</surname><given-names>JCM</given-names></name></person-group> (<year>1952</year>) <article-title>On the major classification of the <tp:taxon-name><tp:taxon-name-part taxon-name-part-type="family">Miridae</tp:taxon-name-part></tp:taxon-name> (<tp:taxon-name><tp:taxon-name-part taxon-name-part-type="order">Hemiptera</tp:taxon-name-part></tp:taxon-name>). (With keys to subfamilies and tribes and a catalogue of the world genera.</article-title><source>) Anais da Academia Brasileira de Ciencias</source><volume>24</volume>: <fpage>31</fpage>–<lpage>110</lpage>.</mixed-citation></ref><ref id="B10"><mixed-citation xmlns:xlink="http://www.w3.org/1999/xlink" xlink:type="simple"><person-group><name name-style="western"><surname>Linnavuori</surname><given-names>RE</given-names></name></person-group> (<year>1964</year>) <article-title><tp:taxon-name><tp:taxon-name-part taxon-name-part-type="order">Hemiptera</tp:taxon-name-part></tp:taxon-name> of Egypt, with remarks on some species of the adjacent Eremian region.</article-title><source>Annales Zoolici Fennici</source><volume>1</volume>: <fpage>306</fpage>–<lpage>356</lpage>.</mixed-citation></ref><ref id="B18"><mixed-citation xmlns:xlink="http://www.w3.org/1999/xlink" xlink:type="simple"><person-group><name name-style="western"><surname>Schuh</surname><given-names>RT</given-names></name></person-group> (<year>1974</year>) <article-title>The <tp:taxon-name><tp:taxon-name-part taxon-name-part-type="subfamily">Orthotylinae</tp:taxon-name-part></tp:taxon-name> and <tp:taxon-name><tp:taxon-name-part taxon-name-part-type="subfamily">Phylinae</tp:taxon-name-part></tp:taxon-name> (<tp:taxon-name><tp:taxon-name-part taxon-name-part-type="order">Hemiptera</tp:taxon-name-part></tp:taxon-name>: <tp:taxon-name><tp:taxon-name-part taxon-name-part-type="family">Miridae</tp:taxon-name-part></tp:taxon-name>) of South Africa with a phylogenetic analysis of the ant-mimetic tribes of the two subfamilies for the world.</article-title><source>Entomologica Americana</source><volume>47</volume>: <fpage>1</fpage>–<lpage>332</lpage>.</mixed-citation></ref><ref id="B22"><mixed-citation xmlns:xlink="http://www.w3.org/1999/xlink" xlink:type="simple"><person-group><name name-style="western"><surname>Yasunaga</surname><given-names>T</given-names></name></person-group> (<year>1999</year>) <article-title>The plant bug tribe <tp:taxon-name><tp:taxon-name-part taxon-name-part-type="tribe">Orthotylini</tp:taxon-name-part></tp:taxon-name> in Japan (<tp:taxon-name><tp:taxon-name-part taxon-name-part-type="suborder">Heteroptera</tp:taxon-name-part></tp:taxon-name>: <tp:taxon-name><tp:taxon-name-part taxon-name-part-type="family">Miridae</tp:taxon-name-part></tp:taxon-name>: <tp:taxon-name><tp:taxon-name-part taxon-name-part-type="subfamily">Orthotylinae</tp:taxon-name-part></tp:taxon-name>).</article-title><source>Tijdschrift voor Entomologie</source><volume>142</volume>: <fpage>143</fpage>–<lpage>183</lpage>. <ext-link xlink:href="10.1163/22119434-99900026" ext-link-type="doi" xlink:type="simple">https://doi.org/10.1163/22119434-99900026</ext-link></mixed-citation></ref><ref id="B14"><mixed-citation xmlns:xlink="http://www.w3.org/1999/xlink" xlink:type="simple"><person-group><name name-style="western"><surname>Liu</surname><given-names>GZ</given-names></name><name name-style="western"><surname>Zheng</surname><given-names>LY</given-names></name></person-group> (<year>2001</year>) <article-title>A new genus of <tp:taxon-name><tp:taxon-name-part taxon-name-part-type="tribe">Orthotylini</tp:taxon-name-part></tp:taxon-name> (<tp:taxon-name><tp:taxon-name-part taxon-name-part-type="suborder">Heteroptera</tp:taxon-name-part></tp:taxon-name>: <tp:taxon-name><tp:taxon-name-part taxon-name-part-type="family">Miridae</tp:taxon-name-part></tp:taxon-name>) with descriptions of four new species.</article-title><source>Oriental Insects</source><volume>35</volume>: <fpage>159</fpage>–<lpage>166</lpage>. <ext-link xlink:href="10.1080/00305316.2001.10417295" ext-link-type="doi" xlink:type="simple">https://doi.org/10.1080/00305316.2001.10417295</ext-link></mixed-citation></ref><ref id="B25"><mixed-citation xmlns:xlink="http://www.w3.org/1999/xlink" xlink:type="simple"><person-group><name name-style="western"><surname>Yasunaga</surname><given-names>T</given-names></name><name name-style="western"><surname>Duwal</surname><given-names>RK</given-names></name><name name-style="western"><surname>Yamada</surname><given-names>K</given-names></name></person-group> (<year>2022</year>) <article-title>New genera and species of Oriental <tp:taxon-name><tp:taxon-name-part taxon-name-part-type="subfamily">Orthotylinae</tp:taxon-name-part></tp:taxon-name> plant bugs (<tp:taxon-name><tp:taxon-name-part taxon-name-part-type="suborder">Heteroptera</tp:taxon-name-part></tp:taxon-name>: <tp:taxon-name><tp:taxon-name-part taxon-name-part-type="family">Miridae</tp:taxon-name-part></tp:taxon-name>: <tp:taxon-name><tp:taxon-name-part taxon-name-part-type="subfamily">Orthotylinae</tp:taxon-name-part></tp:taxon-name>: <tp:taxon-name><tp:taxon-name-part taxon-name-part-type="tribe">Orthotylini</tp:taxon-name-part></tp:taxon-name>).</article-title><source>Esakia</source><volume>55</volume>: <fpage>41</fpage>–<lpage>59</lpage>. <ext-link xlink:href="10.5109/6610221" ext-link-type="doi" xlink:type="simple">https://doi.org/10.5109/6610221</ext-link></mixed-citation></ref><ref id="B8"><mixed-citation xmlns:xlink="http://www.w3.org/1999/xlink" xlink:type="simple"><person-group><name name-style="western"><surname>Kim</surname><given-names>J</given-names></name><name name-style="western"><surname>Jeon</surname><given-names>J</given-names></name><name name-style="western"><surname>Jang</surname><given-names>G</given-names></name><name name-style="western"><surname>Phan</surname><given-names>QT</given-names></name><name name-style="western"><surname>Jung</surname><given-names>S</given-names></name></person-group> (<year>2024</year>) <article-title>First record of the genera <italic><tp:taxon-name><tp:taxon-name-part taxon-name-part-type="genus">Pseudoloxopidea</tp:taxon-name-part></tp:taxon-name></italic> Yasunaga, 1999 and <italic><tp:taxon-name><tp:taxon-name-part taxon-name-part-type="genus">Pseudoloxops</tp:taxon-name-part></tp:taxon-name></italic> Kirkaldy, 1905 (<tp:taxon-name><tp:taxon-name-part taxon-name-part-type="order">Hemiptera</tp:taxon-name-part></tp:taxon-name>: <tp:taxon-name><tp:taxon-name-part taxon-name-part-type="suborder">Heteroptera</tp:taxon-name-part></tp:taxon-name>: <tp:taxon-name><tp:taxon-name-part taxon-name-part-type="family">Miridae</tp:taxon-name-part></tp:taxon-name>) from Vietnam.</article-title><source>Zootaxa</source><volume>5541</volume>(<issue>2</issue>): <fpage>227</fpage>–<lpage>234</lpage>. <ext-link xlink:href="10.11646/zootaxa.5541.2.7" ext-link-type="doi" xlink:type="simple">https://doi.org/10.11646/zootaxa.5541.2.7</ext-link></mixed-citation></ref><ref id="B23"><mixed-citation xmlns:xlink="http://www.w3.org/1999/xlink" xlink:type="simple"><person-group><name name-style="western"><surname>Yasunaga</surname><given-names>T</given-names></name><name name-style="western"><surname>Duwal</surname><given-names>RK</given-names></name></person-group> (<year>2017</year>) <article-title>Plant bugs of the tribe <tp:taxon-name><tp:taxon-name-part taxon-name-part-type="tribe">Orthotylini</tp:taxon-name-part></tp:taxon-name> (<tp:taxon-name><tp:taxon-name-part taxon-name-part-type="suborder">Heteroptera</tp:taxon-name-part></tp:taxon-name>: <tp:taxon-name><tp:taxon-name-part taxon-name-part-type="family">Miridae</tp:taxon-name-part></tp:taxon-name>: <tp:taxon-name><tp:taxon-name-part taxon-name-part-type="subfamily">Orthotylinae</tp:taxon-name-part></tp:taxon-name>) in Thailand, with descriptions of five new species.</article-title><source>Raffles Bulletin of Zoology</source><volume>65</volume>: <fpage>280</fpage>–<lpage>298</lpage>.</mixed-citation></ref><ref id="B3"><mixed-citation xmlns:xlink="http://www.w3.org/1999/xlink" xlink:type="simple"><person-group><name name-style="western"><surname>Bolshakova</surname><given-names>DS</given-names></name><name name-style="western"><surname>Konstantinov</surname><given-names>FV</given-names></name></person-group> (<year>2022</year>) <article-title><italic><tp:taxon-name><tp:taxon-name-part taxon-name-part-type="genus">Filicicapsus</tp:taxon-name-part><tp:taxon-name-part taxon-name-part-type="species">smaragdus</tp:taxon-name-part></tp:taxon-name></italic> gen. et sp. nov. (<tp:taxon-name><tp:taxon-name-part taxon-name-part-type="suborder">Heteroptera</tp:taxon-name-part></tp:taxon-name>: <tp:taxon-name><tp:taxon-name-part taxon-name-part-type="family">Miridae</tp:taxon-name-part></tp:taxon-name>), a new plant bug genus and species from New Guinea.</article-title><source>Austral Entomology</source><volume>61</volume>: <fpage>433</fpage>–<lpage>447</lpage>. <ext-link xlink:href="10.1111/aen.12624" ext-link-type="doi" xlink:type="simple">https://doi.org/10.1111/aen.12624</ext-link></mixed-citation></ref></ref-list></tp:taxon-treatment>
