# Supplementary material for: ﻿Taxonomic review of the genus Zanchius Distant, 1904 (Hemiptera, Heteroptera, Miridae) from Vietnam, with the description of a new species and notes on host sharing
Source: Zookeys. 2025 May 8;1238:1–15. doi: 10.3897/zookeys.1238.144351 (PMC12082116; doi:10.3897/zookeys.1238.144351)
Supplement: XML Treatment for Zanchius tuehang [file zookeys.1238.144351-treatment2.xml]

<!DOCTYPE tp:taxon-treatment
  PUBLIC "-//TaxonX//DTD Taxonomic Treatment Publishing DTD v0 20100105//EN" "tax-treatment-NSO.dtd">
<tp:taxon-treatment xmlns:tp="http://www.plazi.org/taxpub"><tp:treatment-meta><kwd-group><label>Taxon classification</label><kwd>
              <named-content content-type="kingdom">Animalia</named-content>
            </kwd><kwd>
              <named-content content-type="order">Hemiptera</named-content>
            </kwd><kwd>
              <named-content content-type="family">Miridae</named-content>
            </kwd></kwd-group><mixed-citation publication-type="journal"><person-group><name><surname>Kim</surname><given-names>Junggon</given-names></name><name><surname>Keetapithchayakul</surname><given-names>Tosaphol Saetung</given-names></name><name><surname>Phan</surname><given-names>Quoc Toan</given-names></name><name><surname>Jung</surname><given-names>Sunghoon</given-names></name></person-group><article-title>﻿Taxonomic review of the genus <italic><tp:taxon-name><tp:taxon-name-part taxon-name-part-type="genus" reg="Zanchius">Zanchius</tp:taxon-name-part></tp:taxon-name></italic> Distant, 1904 (<tp:taxon-name><tp:taxon-name-part taxon-name-part-type="order">Hemiptera</tp:taxon-name-part></tp:taxon-name>, <tp:taxon-name><tp:taxon-name-part taxon-name-part-type="suborder">Heteroptera</tp:taxon-name-part></tp:taxon-name>, <tp:taxon-name><tp:taxon-name-part taxon-name-part-type="family">Miridae</tp:taxon-name-part></tp:taxon-name>) from Vietnam, with the description of a new species and notes on host sharing</article-title><source>Zookeys</source><day>08</day><month>05</month><year>2025</year><volume>1238</volume><fpage>1</fpage><lpage>15</lpage><pub-id pub-id-type="doi">10.3897/zookeys.1238.144351</pub-id></mixed-citation></tp:treatment-meta><tp:nomenclature><label>﻿</label><tp:taxon-name>
            <object-id xmlns:xlink="http://www.w3.org/1999/xlink" content-type="arpha" xlink:type="simple">C60135B8-3A7C-5078-8B5A-B2050C915311</object-id>
            <tp:taxon-name-part taxon-name-part-type="genus" reg="Zanchius">Zanchius</tp:taxon-name-part>
            <tp:taxon-name-part taxon-name-part-type="species" reg="tuehang">tuehang</tp:taxon-name-part>
            <object-id xmlns:xlink="http://www.w3.org/1999/xlink" content-type="zoobank" xlink:type="simple">https://zoobank.org/41F377CA-C588-4387-85EF-8D95879CD983</object-id>
          </tp:taxon-name><tp:taxon-authority>Kim &amp; Jung</tp:taxon-authority><tp:taxon-status xmlns:xlink="http://www.w3.org/1999/xlink" xlink:type="simple">sp. nov.</tp:taxon-status><xref ref-type="fig" rid="F1">Figs 1A–C</xref><xref ref-type="fig" rid="F2">, 2A, E, F, M</xref><xref ref-type="fig" rid="F3">, 3A, B</xref></tp:nomenclature><tp:treatment-sec sec-type="type material" id="SECID0EVJAG"><title>Type materials.</title><p><bold><italic>Holotype</italic></bold>: 1♂ Vietnam • Hoa Trung Lake, Hoa Lien Ward, Hoa Vang District, Da Nang City, <named-content xmlns:xlink="http://www.w3.org/1999/xlink" content-type="dwc:verbatimCoordinates" xlink:type="simple"><named-content content-type="geo-json" specific-use="{&#34;type&#34;:&#34;Point&#34;,&#34;coordinates&#34;:[108.042500,16.089100]}" id="NCID0EDKAG" xlink:type="simple">16.0891°N, 108.0425°E</named-content></named-content>, 90 m altitude, on <italic><tp:taxon-name><tp:taxon-name-part taxon-name-part-type="genus" reg="Mallotus">Mallotus</tp:taxon-name-part><tp:taxon-name-part taxon-name-part-type="species" reg="barbatus">barbatus</tp:taxon-name-part></tp:taxon-name></italic> Müll.Arg., 1865, 2.xi.2024, J. Kim (<abbrev xmlns:xlink="http://www.w3.org/1999/xlink" content-type="institution" xlink:title="Zoological Collection of Duy Tan University" id="ABBRID0ETKAG" xlink:type="simple">ZCDTU</abbrev>) (DTUHMM0018). <bold><italic>Paratypes</italic></bold>: Vietnam • 3♀♀, same data as for holotype (<abbrev xmlns:xlink="http://www.w3.org/1999/xlink" content-type="institution" xlink:title="Zoological Collection of Duy Tan University" id="ABBRID0E2KAG" xlink:type="simple">ZCDTU</abbrev>) (DTUHMM0019–0021).</p></tp:treatment-sec><tp:treatment-sec sec-type="diagnosis" id="SECID0EALAG"><title>Diagnosis.</title><p>Recognized by body mostly yellowish green with small, mottled, bluish-green spots, sparsely covered with long, dark setae; head mostly greenish pale brown; antennae with dark, reddish annulations, shorter than body length; first segment greenish pale brown, with lateral dark stripe, apically tinged with red, thickest; second segment pale brown with reddish annulations at base and on middle parts, with dark annulation at base, three times subequal to first segment; third and fourth segments pale brown with dark annulation basally; pronotum entirely green, with long dark setae sparsely at posterior part; scutellum yellowish pale brown, with long dark setae sparsely medially; hemelytra mostly yellowish brown with small mottled spots; clavus with long, dark setae, more sparse posteriorly; inner suture of corium with dark marking, with sparse, long, dark setae on dark marking; membrane subhyline, yellowish; cells with greyish marking at posterior part; legs mostly greenish; femur entirely green; tibia mostly pale brown, basal part greenish; left paramere bifurcated, hypophysis slightly coiled apically; right paramere simple, rod-shaped, with lateral spine; endosoma with three spiculi, one spicule long and two spiculi short, sharp (Fig. <xref ref-type="fig" rid="F2">2E, F, M</xref>).</p></tp:treatment-sec><tp:treatment-sec sec-type="description" id="SECID0EKLAG"><title>Description.</title><p><bold>Male: <italic>coloration</italic>: head</bold>: mostly pale brown with dark markings; vertex and frons yellowish pale brown; postocular part yellowish green; clypeus, juga and antennal socket greenish pale brown; antennae mostly pale brown with dark and reddish annulations; first segment pale brown with dark lateral stripe and reddish apical part; second segment pale brown with dark base and two medial reddish annulations, basal annulation close to dark base; third segment mostly pale brown with dark basal part; fourth segment mostly brown; labium entirely greenish pale brown. <bold>Thorax</bold>: pronotum mostly green, lateral areas and medial part somewhat paler; scutellum mostly green, somewhat pale green; hemelytra yellowish brown with tiny mottled greenish spots; clavus yellowish green with overall tiny greenish spots; corium yellowish brown with tiny greenish spots, anterior and posterior parts with relatively sparse spots, inner area with dark marking; cuneus subhyline, its margin bluish green; membrane greyish; vein tinged with green; two cells with dark spot posteriorly; legs mostly green; femur entirely green; tibia entirely pale brown, basal part somewhat green; tarsus brown, except for dark claw. <bold>Abdomen</bold>: entirely green. <bold><italic>Surface and vestiture</italic></bold>: body shining, densely covered with two different types of setae, silvery and dark setae; head glossy; vertex and frons covered with silvery setae; first antennal segment covered with short erected dark setae; pronotum sparsely covered with short silvery setae laterally, and covered with dark setae posteriorly; scutellum sparsely covered with dark setae medially; hemelytra covered with two types of setae, silvery and dark setae; clavus covered with silvery setae, sparsely covered with dark setae along commissure; corium covered with silvery setae, middle part of corium sparsely covered with dark setae; embolial margin densely covered with short setae; cuneus sparsely covered with silvery setae, sparsely covered with dark setae along cuneal margins. <bold><italic>Structure</italic></bold>: Body elongate-oval, length 2.91 mm. <bold>Head</bold>: hypognathous, two times as wide as long; vertex about as wide as eye; frons distinctly protruding forward of compound eye in dorsal view; postocular distance longer than first antennal segment diameter; antennae linear, shorter than body length; first segment thick, shorter than head length, longer than vertex width; second segment subequal to three times first segment length, subequal to combination of third and fourth segments; third segment distinctly longer than fourth segment; proportion of first to fourth antennal segments 0.3: 1.0: 0.5: 0.4; labium reaching hindcoxae, not reaching abdomen; proportion of first to fourth labial segments 0.3: 0.2: 0.17: 0.15. <bold>Thorax</bold>: pronotum trapezoid, basally twice wider than long, posterior margin concave; calli somewhat swollen; both scutellum and exposed part of mesoscutum large, combined length mesially shorter than wide, longer than pronotum; exposed part of mesoscutum large, slightly as long as scutellum at midline; commissure longer than scutellum; cuneus large, elongate, cuneal length laterally about one third as long as corial length; hindtibia shorter than costal margin. <bold>Abdomen</bold>: tapered to apex, not reaching apex of cuneus. <bold>Genitalia</bold>: pygophore asymmetrical with straight and angled margins (Fig. <xref ref-type="fig" rid="F2">2A</xref>); left paramere bifurcate, sensory lobe (<italic>sl</italic>) thick and blunt with long setae apically, hypophysis (<italic>hp</italic>) originating on middle part of sensory lobe, slightly coiled apically, apex thin (Fig. <xref ref-type="fig" rid="F2">2E</xref>); right paramere rod-shaped, <italic>hp</italic> short, simple, with one spine laterally (Fig. <xref ref-type="fig" rid="F2">2F</xref>); endosoma with three spiculi; one spicule (<italic>sp</italic> I) long and thin; two spiculi (<italic>sp</italic> II, III) short, subequal to 1/2 longest spicule, sharp, ductus seminis (<italic>ds</italic>) long (Fig. <xref ref-type="fig" rid="F2">2M</xref>).</p><p><bold>Female: <italic>coloration</italic></bold>: as in male. <bold><italic>Surface and vestiture</italic></bold>: as in male. <bold><italic>Structure</italic></bold>: as in male, except for slightly wider vertex, exceeding compound eye width. <bold>Genitalia</bold>: sclerotized rings (<italic>sr</italic>) of dorsal labiate plate oval, with serrate areas (Fig. <xref ref-type="fig" rid="F3">3A</xref>); posterior wall with large, serrate interramal lobe (<italic>irl</italic>), apically terminating with blunt process (Fig. <xref ref-type="fig" rid="F3">3B</xref>).</p></tp:treatment-sec><tp:treatment-sec sec-type="etymology" id="SECID0E4NAG"><title>Etymology.</title><p>Named after Dr Le Nguyen Tue Hang, Vice Director of Duy Tan University, in recognition of her invaluable support for this research; used as a noun in apposition.</p></tp:treatment-sec><tp:treatment-sec sec-type="host" id="SECID0ECOAG"><title>Host.</title><p><italic><tp:taxon-name><tp:taxon-name-part taxon-name-part-type="genus" reg="Mallotus">Mallotus</tp:taxon-name-part><tp:taxon-name-part taxon-name-part-type="species" reg="barbatus">barbatus</tp:taxon-name-part></tp:taxon-name></italic> (<tp:taxon-name><tp:taxon-name-part taxon-name-part-type="family">Euphorbiaceae</tp:taxon-name-part></tp:taxon-name>).</p></tp:treatment-sec><tp:treatment-sec sec-type="distribution" id="SECID0EYOAG"><title>Distribution.</title><p>Known only from the type locality.</p></tp:treatment-sec><tp:treatment-sec sec-type="remarks" id="SECID0E4OAG"><title>Remarks.</title><p>This new species is most similar to the Japanese <italic><tp:taxon-name><tp:taxon-name-part taxon-name-part-type="genus" reg="Zanchius">Z.</tp:taxon-name-part><tp:taxon-name-part taxon-name-part-type="species" reg="nakatanii">nakatanii</tp:taxon-name-part></tp:taxon-name></italic> Yasunaga, 1999, but it can be distinguished by the following: dorsum being densely covered with tiny greenish spots (vs sparsely distributed in the latter species); the third antennal segment clearly longer than fourth segment (vs third segment subequal to fourth segment); clavus with dark setae (vs clavus without dark setae), small tiny greenish spots entirely distributed on clavus (vs small spots sparsely distributed on clavus); and cuneus with dark setae (vs cuneus without dark setae); see the original description by <xref ref-type="bibr" rid="B22">Yasunaga (1999)</xref> and fig. 52 by <xref ref-type="bibr" rid="B24">Yasunaga and Takai (2001)</xref>. <xref ref-type="bibr" rid="B22">Yasunaga (1999</xref>: 171) presented “many green circular spots on the hemelytra” as a diagnostic character of <italic><tp:taxon-name><tp:taxon-name-part taxon-name-part-type="genus" reg="Zanchius">Z.</tp:taxon-name-part><tp:taxon-name-part taxon-name-part-type="species" reg="nakatanii">nakatanii</tp:taxon-name-part></tp:taxon-name></italic>, but the new species <italic><tp:taxon-name><tp:taxon-name-part taxon-name-part-type="genus" reg="Zanchius">Z.</tp:taxon-name-part><tp:taxon-name-part taxon-name-part-type="species" reg="tuehang">tuehang</tp:taxon-name-part></tp:taxon-name></italic> sp. nov. exhibits denser spots than <italic><tp:taxon-name><tp:taxon-name-part taxon-name-part-type="genus" reg="Zanchius">Z.</tp:taxon-name-part><tp:taxon-name-part taxon-name-part-type="species" reg="nakatanii">nakatanii</tp:taxon-name-part></tp:taxon-name></italic>.</p><p>This new species also resembles the Taiwanese <italic><tp:taxon-name><tp:taxon-name-part taxon-name-part-type="genus" reg="Zanchius">Z.</tp:taxon-name-part><tp:taxon-name-part taxon-name-part-type="species" reg="formosanus">formosanus</tp:taxon-name-part></tp:taxon-name></italic> Lin, 2005, but it can be distinguished by the following: small body, approximately 3 mm (vs larger body, about 3.3 mm); dorsum with tiny greenish spots (vs dorsum without tiny greenish spots); third antennal segment longer than fourth segment (vs third segment subequal to fourth segment); left paramere with long hypophysis and broad sensory lobe (vs left paramere with short hypophysis and narrow sensory lobe); and right paramere with short hypophysis and broad sensory lobe (vs right paramere with long hypophysis and not broad sensory lobe) (see <xref ref-type="bibr" rid="B9">Lin 2005</xref>: figs 1C, 2D–F).</p></tp:treatment-sec><tp:treatment-sec><!--Section generated to contain objects referenced in tp:taxon-treatment.--><fig id="F1" position="float" orientation="portrait"><object-id xmlns:xlink="http://www.w3.org/1999/xlink" content-type="doi" xlink:type="simple">10.3897/zookeys.1238.144351.figure1</object-id><object-id xmlns:xlink="http://www.w3.org/1999/xlink" content-type="arpha" xlink:type="simple">747E10AB-2D3C-5A40-B133-B90C8C5D3CF7</object-id><label>Figure 1.</label><caption><p>Habitus images of <italic><tp:taxon-name><tp:taxon-name-part taxon-name-part-type="genus" reg="Zanchius">Zanchius</tp:taxon-name-part></tp:taxon-name></italic> spp. <bold>A–C</bold><italic><tp:taxon-name><tp:taxon-name-part taxon-name-part-type="genus" reg="Zanchius">Zanchius</tp:taxon-name-part><tp:taxon-name-part taxon-name-part-type="species" reg="tuehang">tuehang</tp:taxon-name-part></tp:taxon-name></italic> sp. nov. <bold>D–F</bold><italic><tp:taxon-name><tp:taxon-name-part taxon-name-part-type="genus" reg="Zanchius">Zanchius</tp:taxon-name-part></tp:taxon-name></italic> sp. <bold>G, H</bold><italic><tp:taxon-name><tp:taxon-name-part taxon-name-part-type="genus" reg="Zanchius">Zanchius</tp:taxon-name-part><tp:taxon-name-part taxon-name-part-type="species" reg="marmoratus">marmoratus</tp:taxon-name-part></tp:taxon-name></italic><bold>I, J</bold><italic><tp:taxon-name><tp:taxon-name-part taxon-name-part-type="genus" reg="Zanchius">Zanchius</tp:taxon-name-part><tp:taxon-name-part taxon-name-part-type="species" reg="quinquemaculatus">quinquemaculatus</tp:taxon-name-part></tp:taxon-name></italic><bold>A</bold> holotype, male <bold>B, C</bold> paratype, female in dorsal and ventral view <bold>D, E</bold> holotype, female in dorsal and ventral view <bold>F</bold> paratype, female <bold>G</bold> male <bold>H</bold> female <bold>I</bold> male in dorsal view <bold>J</bold><italic>ditto</italic>, in ventral view. Scale bars: 1 mm.</p></caption><graphic xmlns:xlink="http://www.w3.org/1999/xlink" xlink:href="zookeys-1238-001_article-144351__-g001.jpg" position="float" orientation="portrait" xlink:type="simple" id="oo_1324041.jpg"><uri content-type="original_file" xlink:type="simple">https://binary.pensoft.net/fig/1324041</uri></graphic></fig><fig id="F2" position="float" orientation="portrait"><object-id xmlns:xlink="http://www.w3.org/1999/xlink" content-type="doi" xlink:type="simple">10.3897/zookeys.1238.144351.figure2</object-id><object-id xmlns:xlink="http://www.w3.org/1999/xlink" content-type="arpha" xlink:type="simple">672731A0-DB80-5A0C-9F7B-75B3A8915096</object-id><label>Figure 2.</label><caption><p>Pygopore and male genitalia of <italic><tp:taxon-name><tp:taxon-name-part taxon-name-part-type="genus" reg="Zanchius">Zanchius</tp:taxon-name-part></tp:taxon-name></italic> spp. <bold>A, E, F, M</bold><italic><tp:taxon-name><tp:taxon-name-part taxon-name-part-type="genus" reg="Zanchius">Zanchius</tp:taxon-name-part><tp:taxon-name-part taxon-name-part-type="species" reg="tuehang">tuehang</tp:taxon-name-part></tp:taxon-name></italic> sp. nov. <bold>B, G, H, I, N</bold><italic><tp:taxon-name><tp:taxon-name-part taxon-name-part-type="genus" reg="Zanchius">Z.</tp:taxon-name-part><tp:taxon-name-part taxon-name-part-type="species" reg="marmoratus">marmoratus</tp:taxon-name-part></tp:taxon-name></italic><bold>C, D, J, K, L, O</bold><italic><tp:taxon-name><tp:taxon-name-part taxon-name-part-type="genus" reg="Zanchius">Z.</tp:taxon-name-part><tp:taxon-name-part taxon-name-part-type="species" reg="quinquemaculatus">quinquemaculatus</tp:taxon-name-part></tp:taxon-name></italic><bold>A–D</bold> pygopore <bold>E, G, H, J</bold> left paramere <bold>F, I, K</bold> right paramere <bold>L</bold> pygoporal process <bold>M–O</bold> endosoma. <italic>hp</italic>, hypophysis; <italic>lp</italic>, left paramere; <italic>pp</italic>, pygoporal process; <italic>rp</italic>, right paramere; <italic>sl</italic>, sensory lobe; <italic>sp</italic>, spicule. Scale bars: 0.2 mm (<bold>A–D</bold>); 0.1 mm (<bold>E–O</bold>).</p></caption><graphic xmlns:xlink="http://www.w3.org/1999/xlink" xlink:href="zookeys-1238-001_article-144351__-g002.jpg" position="float" orientation="portrait" xlink:type="simple" id="oo_1324042.jpg"><uri content-type="original_file" xlink:type="simple">https://binary.pensoft.net/fig/1324042</uri></graphic></fig><fig id="F3" position="float" orientation="portrait"><object-id xmlns:xlink="http://www.w3.org/1999/xlink" content-type="doi" xlink:type="simple">10.3897/zookeys.1238.144351.figure3</object-id><object-id xmlns:xlink="http://www.w3.org/1999/xlink" content-type="arpha" xlink:type="simple">BC67B1C2-3A04-57F1-9B46-AC20477F4BC6</object-id><label>Figure 3.</label><caption><p>Female genitalia of <italic><tp:taxon-name><tp:taxon-name-part taxon-name-part-type="genus" reg="Zanchius">Zanchius</tp:taxon-name-part></tp:taxon-name></italic> spp. <bold>A, B</bold><italic><tp:taxon-name><tp:taxon-name-part taxon-name-part-type="genus" reg="Zanchius">Z.</tp:taxon-name-part><tp:taxon-name-part taxon-name-part-type="species" reg="tuehang">tuehang</tp:taxon-name-part></tp:taxon-name></italic> sp. nov. <bold>C, D</bold><italic><tp:taxon-name><tp:taxon-name-part taxon-name-part-type="genus" reg="Zanchius">Z.</tp:taxon-name-part></tp:taxon-name></italic> sp. <bold>E, F</bold><italic><tp:taxon-name><tp:taxon-name-part taxon-name-part-type="genus" reg="Zanchius">Z.</tp:taxon-name-part><tp:taxon-name-part taxon-name-part-type="species" reg="marmoratus">marmoratus</tp:taxon-name-part></tp:taxon-name></italic><bold>A, C, E</bold> bursa copulatrix <bold>B, D, F</bold> posterior wall. <italic>irl</italic>, interramal lobe; <italic>irs</italic>, interramal sclerite; <italic>sr</italic>, sclerotized rings. Scale bars: 0.2 mm.</p></caption><graphic xmlns:xlink="http://www.w3.org/1999/xlink" xlink:href="zookeys-1238-001_article-144351__-g003.jpg" position="float" orientation="portrait" xlink:type="simple" id="oo_1324043.jpg"><uri content-type="original_file" xlink:type="simple">https://binary.pensoft.net/fig/1324043</uri></graphic></fig></tp:treatment-sec><ref-list><ref id="B22"><mixed-citation xmlns:xlink="http://www.w3.org/1999/xlink" xlink:type="simple"><person-group><name name-style="western"><surname>Yasunaga</surname><given-names>T</given-names></name></person-group> (<year>1999</year>) <article-title>The plant bug tribe <tp:taxon-name><tp:taxon-name-part taxon-name-part-type="tribe">Orthotylini</tp:taxon-name-part></tp:taxon-name> in Japan (<tp:taxon-name><tp:taxon-name-part taxon-name-part-type="suborder">Heteroptera</tp:taxon-name-part></tp:taxon-name>: <tp:taxon-name><tp:taxon-name-part taxon-name-part-type="family">Miridae</tp:taxon-name-part></tp:taxon-name>: <tp:taxon-name><tp:taxon-name-part taxon-name-part-type="subfamily">Orthotylinae</tp:taxon-name-part></tp:taxon-name>).</article-title><source>Tijdschrift voor Entomologie</source><volume>142</volume>: <fpage>143</fpage>–<lpage>183</lpage>. <ext-link xlink:href="10.1163/22119434-99900026" ext-link-type="doi" xlink:type="simple">https://doi.org/10.1163/22119434-99900026</ext-link></mixed-citation></ref><ref id="B24"><mixed-citation xmlns:xlink="http://www.w3.org/1999/xlink" xlink:type="simple"><person-group><name name-style="western"><surname>Yasunaga</surname><given-names>T</given-names></name><name name-style="western"><surname>Takai</surname><given-names>M</given-names></name></person-group> (<year>2001</year>) <source>A Field Guide to Japanese Bugs: Terrestrial Heteropterans (Vol. 2).</source><publisher-name>Zennokyo</publisher-name>, <publisher-loc>Tokyo</publisher-loc>, <size units="page">356 pp</size>.</mixed-citation></ref><ref id="B9"><mixed-citation xmlns:xlink="http://www.w3.org/1999/xlink" xlink:type="simple"><person-group><name name-style="western"><surname>Lin</surname><given-names>CS</given-names></name></person-group> (<year>2005</year>) <article-title>The genus <italic><tp:taxon-name><tp:taxon-name-part taxon-name-part-type="genus">Zanchius</tp:taxon-name-part></tp:taxon-name></italic> Distant (<tp:taxon-name><tp:taxon-name-part taxon-name-part-type="order">Hemiptera</tp:taxon-name-part></tp:taxon-name>: <tp:taxon-name><tp:taxon-name-part taxon-name-part-type="family">Miridae</tp:taxon-name-part></tp:taxon-name>) of Taiwan.</article-title><source>Formosan Entomologist</source><volume>25</volume>: <fpage>185</fpage>–<lpage>194</lpage>. <ext-link xlink:href="10.6661/TESFE.2005018" ext-link-type="doi" xlink:type="simple">https://doi.org/10.6661/TESFE.2005018</ext-link></mixed-citation></ref></ref-list></tp:taxon-treatment>
