# Supplementary material for: ﻿Taxonomic review of the genus Zanchius Distant, 1904 (Hemiptera, Heteroptera, Miridae) from Vietnam, with the description of a new species and notes on host sharing
Source: Zookeys. 2025 May 8;1238:1–15. doi: 10.3897/zookeys.1238.144351 (PMC12082116; doi:10.3897/zookeys.1238.144351)
Supplement: XML Treatment for Zanchius [file zookeys.1238.144351-treatment3.xml]

<!DOCTYPE tp:taxon-treatment
  PUBLIC "-//TaxonX//DTD Taxonomic Treatment Publishing DTD v0 20100105//EN" "tax-treatment-NSO.dtd">
<tp:taxon-treatment xmlns:tp="http://www.plazi.org/taxpub"><tp:treatment-meta><kwd-group><label>Taxon classification</label><kwd>
              <named-content content-type="kingdom">Animalia</named-content>
            </kwd><kwd>
              <named-content content-type="order">Hemiptera</named-content>
            </kwd><kwd>
              <named-content content-type="family">Miridae</named-content>
            </kwd></kwd-group><mixed-citation publication-type="journal"><person-group><name><surname>Kim</surname><given-names>Junggon</given-names></name><name><surname>Keetapithchayakul</surname><given-names>Tosaphol Saetung</given-names></name><name><surname>Phan</surname><given-names>Quoc Toan</given-names></name><name><surname>Jung</surname><given-names>Sunghoon</given-names></name></person-group><article-title>﻿Taxonomic review of the genus <italic><tp:taxon-name><tp:taxon-name-part taxon-name-part-type="genus" reg="Zanchius">Zanchius</tp:taxon-name-part></tp:taxon-name></italic> Distant, 1904 (<tp:taxon-name><tp:taxon-name-part taxon-name-part-type="order">Hemiptera</tp:taxon-name-part></tp:taxon-name>, <tp:taxon-name><tp:taxon-name-part taxon-name-part-type="suborder">Heteroptera</tp:taxon-name-part></tp:taxon-name>, <tp:taxon-name><tp:taxon-name-part taxon-name-part-type="family">Miridae</tp:taxon-name-part></tp:taxon-name>) from Vietnam, with the description of a new species and notes on host sharing</article-title><source>Zookeys</source><day>08</day><month>05</month><year>2025</year><volume>1238</volume><fpage>1</fpage><lpage>15</lpage><pub-id pub-id-type="doi">10.3897/zookeys.1238.144351</pub-id></mixed-citation></tp:treatment-meta><tp:nomenclature><label>﻿</label><tp:taxon-name>
            <object-id xmlns:xlink="http://www.w3.org/1999/xlink" content-type="arpha" xlink:type="simple">CB97A840-8780-52EC-8AE2-6CD036C3AF35</object-id>
            <tp:taxon-name-part taxon-name-part-type="genus" reg="Zanchius">Zanchius</tp:taxon-name-part>
          </tp:taxon-name><tp:taxon-authority>sp.</tp:taxon-authority><xref ref-type="fig" rid="F1">Figs 1D–F</xref><xref ref-type="fig" rid="F3">, 3C–D</xref></tp:nomenclature><tp:treatment-sec sec-type="Specimen examined" id="SECID0EVSAG"><title>Specimen examined.</title><p>1♀ Vietnam • Hoa Trung Lake, Hoa Lien Ward, Hoa Vang District, Da Nang City, <named-content xmlns:xlink="http://www.w3.org/1999/xlink" content-type="dwc:verbatimCoordinates" xlink:type="simple"><named-content content-type="geo-json" specific-use="{&#34;type&#34;:&#34;Point&#34;,&#34;coordinates&#34;:[108.042500,16.089100]}" id="NCID0E5SAG" xlink:type="simple">16.0891°N, 108.0425°E</named-content></named-content>, 90 m altitude, on <italic><tp:taxon-name><tp:taxon-name-part taxon-name-part-type="genus" reg="Mallotus">Mallotus</tp:taxon-name-part><tp:taxon-name-part taxon-name-part-type="species" reg="barbatus">barbatus</tp:taxon-name-part></tp:taxon-name></italic>, 2.xi.2024, J. Kim (<abbrev xmlns:xlink="http://www.w3.org/1999/xlink" content-type="institution" xlink:title="Zoological Collection of Duy Tan University" id="ABBRID0EOTAG" xlink:type="simple">ZCDTU</abbrev>) (DTUHMM0022); 3♀♀ Vietnam • same location as for holotype, on <italic><tp:taxon-name><tp:taxon-name-part taxon-name-part-type="genus" reg="Mallotus">Mallotus</tp:taxon-name-part><tp:taxon-name-part taxon-name-part-type="species" reg="barbatus">barbatus</tp:taxon-name-part></tp:taxon-name></italic>, 7.xi.2024, J. Kim (<abbrev xmlns:xlink="http://www.w3.org/1999/xlink" content-type="institution" xlink:title="Zoological Collection of Duy Tan University" id="ABBRID0E5TAG" xlink:type="simple">ZCDTU</abbrev>) (DTUHMM0041–0043).</p></tp:treatment-sec><tp:treatment-sec sec-type="description" id="SECID0EDUAG"><title>Description.</title><p><bold>Female: <italic>coloration</italic>: head</bold>: entirely yellowish pale brown, except for the greenish posterior margin of head; antennae mostly light brown, slightly tinged with red-orange; first and second segments entirely light brown, slightly tinged with red orange; third and fourth segments brown, somewhat fuscous; labium greenish brown. <bold>Thorax</bold>: pronotum mostly green with medial pale marking; scutellum green, lateral areas and apex pale; hemelytra mostly green with pale parts; clavus mostly green, apical part pale; corium mostly green, posteroinner part pale, posterior part of embolium pale, with cell-like, green, oval margin; cuneus subhyaline, lateral margin green; membrane subhyaline, tinged with green basally; legs partly green and pale brown; femur mostly green; bluish-green stripe at lateral margin; tibia and tarsus entirely pale brown, except for dark claw. <bold>Abdomen</bold>: entirely green. <bold><italic>Surface and vestiture</italic></bold>: body somewhat glossy, sparsely covered with long, silvery setae; head smooth; frons and clypeus densely covered with silvery setae; antennae densely covered with short, dark, erect setae; pronotum smooth, covered with setae in lateral margins; scutellum smooth; hemelytra covered with silvery setae; corium sparsely covered with silvery setae; lateral margin of embolium densely covered with silvery setae; cuneus covered with silvery setae. <bold><italic>Structure</italic></bold>: body elongated, length 2.71–2.74 mm. <bold>Head</bold>: hypognathous, about twice as wide as long; vertex wider than eye; frons protruding forward of compound eye in dorsal view; postocular distance shorter than first antennal segment diameter; antennae linear, shorter than body length; first segment thick, shorter than head length, subequal to vertex width; second segment more than 5 times as long as first segment, subequal to third and fourth segments combined; third segment subequal to fourth segment; proportion of first to fourth antennal segments 0.2: 1.1: 0.6: 0.5; labium exceeding hind coxae; proportion of first to fourth labial segments 0.2: 0.19: 0.22: 0.34. <bold>Thorax</bold>: pronotum trapezoidal, basally twice wider than long, posterior margin sinuate; calli swollen; scutellum and exposed part of mesoscutum large, combined length mesially shorter than wide, longer than pronotum; exposed part of mesoscutum large, slightly as long as scutellum at midline; commissure about twice as long as scutellum; cuneus small, not elongate, cuneal length laterally about one-fourth as long as corial length; hind-leg remarkably long, hindtibia subequal to costal margin. <bold>Abdomen</bold>: tapered to apex, not reaching to apex of cuneus. <bold>Genitalia</bold>: sclerotized rings (<italic>sr</italic>) of dorsal labiate plate roughly triangular (Fig. <xref ref-type="fig" rid="F3">3C</xref>); posterior wall with serrate interramal lobe (<italic>irl</italic>), <italic>irl</italic> narrow, long, and apically rounded (Fig. <xref ref-type="fig" rid="F3">3D</xref>).</p></tp:treatment-sec><tp:treatment-sec sec-type="host" id="SECID0EOVAG"><title>Host.</title><p><italic><tp:taxon-name><tp:taxon-name-part taxon-name-part-type="genus" reg="Mallotus">Mallotus</tp:taxon-name-part><tp:taxon-name-part taxon-name-part-type="species" reg="barbatus">barbatus</tp:taxon-name-part></tp:taxon-name></italic> (<tp:taxon-name><tp:taxon-name-part taxon-name-part-type="family">Euphorbiaceae</tp:taxon-name-part></tp:taxon-name>).</p></tp:treatment-sec><tp:treatment-sec sec-type="distribution" id="SECID0EEWAG"><title>Distribution.</title><p>Known only from the specimen locality in Vietnam (Central).</p></tp:treatment-sec><tp:treatment-sec sec-type="remarks" id="SECID0EJWAG"><title>Remarks.</title><p>Despite exhibiting distinct external morphology and female genital structures, we have decided to postpone its description as a new species until a male specimen becomes available, to avoid potential taxonomic issues because in most species studied in <italic><tp:taxon-name><tp:taxon-name-part taxon-name-part-type="genus" reg="Zanchius">Zanchius</tp:taxon-name-part></tp:taxon-name></italic> so far, the male genitalia are well described, whereas information on the female genitalia is almost entirely lacking, with only a few species documented. Although the genus <italic><tp:taxon-name><tp:taxon-name-part taxon-name-part-type="genus" reg="Zanchius">Zanchius</tp:taxon-name-part></tp:taxon-name></italic> may be subject to future revision, assigning this species to <italic><tp:taxon-name><tp:taxon-name-part taxon-name-part-type="genus" reg="Zanchius">Zanchius</tp:taxon-name-part></tp:taxon-name></italic> is reasonable based on the currently established definition of this genus.</p><p>This species is most similar to the Taiwanese <italic><tp:taxon-name><tp:taxon-name-part taxon-name-part-type="genus" reg="Zanchius">Zanchius</tp:taxon-name-part><tp:taxon-name-part taxon-name-part-type="species" reg="apicalis">apicalis</tp:taxon-name-part></tp:taxon-name></italic> Poppius, 1915, but it can be distinguished by small body, approximately 2.7 mm (vs body large, approximately 4 mm); broader head, head length subequal to 1/2 head width (vs length more than 1/2 width); first antennal segment shorter than 1/5 second segment (vs first longer than 1/5 second segment); second antennal segment without apical marking (vs second segment with dark apical marking); and entirely green middle part of corium (vs middle part with pale marking) (see <xref ref-type="bibr" rid="B9">Lin 2005</xref>: figs 1A, B, 2A–C).</p><p>This species is similar in general shapes of body and head to <italic><tp:taxon-name><tp:taxon-name-part taxon-name-part-type="genus" reg="Zanchius">Zanchius</tp:taxon-name-part><tp:taxon-name-part taxon-name-part-type="species" reg="quinquemaculatus">quinquemaculatus</tp:taxon-name-part></tp:taxon-name></italic>, but it can be easily distinguished by body small (vs body large, more than 3 mm), without any colorful spots (vs with remarkable five orange-red spots); second antennal segment shorter than third segment (vs second subequal to third segment); inner part of corium with pale marking (vs inner part entirely green); and vein without any marking (vs vein apically with dark marking).</p></tp:treatment-sec><tp:treatment-sec><!--Section generated to contain objects referenced in tp:taxon-treatment.--><fig id="F1" position="float" orientation="portrait"><object-id xmlns:xlink="http://www.w3.org/1999/xlink" content-type="doi" xlink:type="simple">10.3897/zookeys.1238.144351.figure1</object-id><object-id xmlns:xlink="http://www.w3.org/1999/xlink" content-type="arpha" xlink:type="simple">747E10AB-2D3C-5A40-B133-B90C8C5D3CF7</object-id><label>Figure 1.</label><caption><p>Habitus images of <italic><tp:taxon-name><tp:taxon-name-part taxon-name-part-type="genus" reg="Zanchius">Zanchius</tp:taxon-name-part></tp:taxon-name></italic> spp. <bold>A–C</bold><italic><tp:taxon-name><tp:taxon-name-part taxon-name-part-type="genus" reg="Zanchius">Zanchius</tp:taxon-name-part><tp:taxon-name-part taxon-name-part-type="species" reg="tuehang">tuehang</tp:taxon-name-part></tp:taxon-name></italic> sp. nov. <bold>D–F</bold><italic><tp:taxon-name><tp:taxon-name-part taxon-name-part-type="genus" reg="Zanchius">Zanchius</tp:taxon-name-part></tp:taxon-name></italic> sp. <bold>G, H</bold><italic><tp:taxon-name><tp:taxon-name-part taxon-name-part-type="genus" reg="Zanchius">Zanchius</tp:taxon-name-part><tp:taxon-name-part taxon-name-part-type="species" reg="marmoratus">marmoratus</tp:taxon-name-part></tp:taxon-name></italic><bold>I, J</bold><italic><tp:taxon-name><tp:taxon-name-part taxon-name-part-type="genus" reg="Zanchius">Zanchius</tp:taxon-name-part><tp:taxon-name-part taxon-name-part-type="species" reg="quinquemaculatus">quinquemaculatus</tp:taxon-name-part></tp:taxon-name></italic><bold>A</bold> holotype, male <bold>B, C</bold> paratype, female in dorsal and ventral view <bold>D, E</bold> holotype, female in dorsal and ventral view <bold>F</bold> paratype, female <bold>G</bold> male <bold>H</bold> female <bold>I</bold> male in dorsal view <bold>J</bold><italic>ditto</italic>, in ventral view. Scale bars: 1 mm.</p></caption><graphic xmlns:xlink="http://www.w3.org/1999/xlink" xlink:href="zookeys-1238-001_article-144351__-g001.jpg" position="float" orientation="portrait" xlink:type="simple" id="oo_1324041.jpg"><uri content-type="original_file" xlink:type="simple">https://binary.pensoft.net/fig/1324041</uri></graphic></fig><fig id="F3" position="float" orientation="portrait"><object-id xmlns:xlink="http://www.w3.org/1999/xlink" content-type="doi" xlink:type="simple">10.3897/zookeys.1238.144351.figure3</object-id><object-id xmlns:xlink="http://www.w3.org/1999/xlink" content-type="arpha" xlink:type="simple">BC67B1C2-3A04-57F1-9B46-AC20477F4BC6</object-id><label>Figure 3.</label><caption><p>Female genitalia of <italic><tp:taxon-name><tp:taxon-name-part taxon-name-part-type="genus" reg="Zanchius">Zanchius</tp:taxon-name-part></tp:taxon-name></italic> spp. <bold>A, B</bold><italic><tp:taxon-name><tp:taxon-name-part taxon-name-part-type="genus" reg="Zanchius">Z.</tp:taxon-name-part><tp:taxon-name-part taxon-name-part-type="species" reg="tuehang">tuehang</tp:taxon-name-part></tp:taxon-name></italic> sp. nov. <bold>C, D</bold><italic><tp:taxon-name><tp:taxon-name-part taxon-name-part-type="genus" reg="Zanchius">Z.</tp:taxon-name-part></tp:taxon-name></italic> sp. <bold>E, F</bold><italic><tp:taxon-name><tp:taxon-name-part taxon-name-part-type="genus" reg="Zanchius">Z.</tp:taxon-name-part><tp:taxon-name-part taxon-name-part-type="species" reg="marmoratus">marmoratus</tp:taxon-name-part></tp:taxon-name></italic><bold>A, C, E</bold> bursa copulatrix <bold>B, D, F</bold> posterior wall. <italic>irl</italic>, interramal lobe; <italic>irs</italic>, interramal sclerite; <italic>sr</italic>, sclerotized rings. Scale bars: 0.2 mm.</p></caption><graphic xmlns:xlink="http://www.w3.org/1999/xlink" xlink:href="zookeys-1238-001_article-144351__-g003.jpg" position="float" orientation="portrait" xlink:type="simple" id="oo_1324043.jpg"><uri content-type="original_file" xlink:type="simple">https://binary.pensoft.net/fig/1324043</uri></graphic></fig></tp:treatment-sec><ref-list><ref id="B9"><mixed-citation xmlns:xlink="http://www.w3.org/1999/xlink" xlink:type="simple"><person-group><name name-style="western"><surname>Lin</surname><given-names>CS</given-names></name></person-group> (<year>2005</year>) <article-title>The genus <italic><tp:taxon-name><tp:taxon-name-part taxon-name-part-type="genus">Zanchius</tp:taxon-name-part></tp:taxon-name></italic> Distant (<tp:taxon-name><tp:taxon-name-part taxon-name-part-type="order">Hemiptera</tp:taxon-name-part></tp:taxon-name>: <tp:taxon-name><tp:taxon-name-part taxon-name-part-type="family">Miridae</tp:taxon-name-part></tp:taxon-name>) of Taiwan.</article-title><source>Formosan Entomologist</source><volume>25</volume>: <fpage>185</fpage>–<lpage>194</lpage>. <ext-link xlink:href="10.6661/TESFE.2005018" ext-link-type="doi" xlink:type="simple">https://doi.org/10.6661/TESFE.2005018</ext-link></mixed-citation></ref></ref-list></tp:taxon-treatment>
