# Supplementary material for: ﻿Taxonomic review of the genus Zanchius Distant, 1904 (Hemiptera, Heteroptera, Miridae) from Vietnam, with the description of a new species and notes on host sharing
Source: Zookeys. 2025 May 8;1238:1–15. doi: 10.3897/zookeys.1238.144351 (PMC12082116; doi:10.3897/zookeys.1238.144351)
Supplement: XML Treatment for Zanchius marmoratus [file zookeys.1238.144351-treatment4.xml]

<!DOCTYPE tp:taxon-treatment
  PUBLIC "-//TaxonX//DTD Taxonomic Treatment Publishing DTD v0 20100105//EN" "tax-treatment-NSO.dtd">
<tp:taxon-treatment xmlns:tp="http://www.plazi.org/taxpub"><tp:treatment-meta><kwd-group><label>Taxon classification</label><kwd>
              <named-content content-type="kingdom">Animalia</named-content>
            </kwd><kwd>
              <named-content content-type="order">Hemiptera</named-content>
            </kwd><kwd>
              <named-content content-type="family">Miridae</named-content>
            </kwd></kwd-group><mixed-citation publication-type="journal"><person-group><name><surname>Kim</surname><given-names>Junggon</given-names></name><name><surname>Keetapithchayakul</surname><given-names>Tosaphol Saetung</given-names></name><name><surname>Phan</surname><given-names>Quoc Toan</given-names></name><name><surname>Jung</surname><given-names>Sunghoon</given-names></name></person-group><article-title>﻿Taxonomic review of the genus <italic><tp:taxon-name><tp:taxon-name-part taxon-name-part-type="genus" reg="Zanchius">Zanchius</tp:taxon-name-part></tp:taxon-name></italic> Distant, 1904 (<tp:taxon-name><tp:taxon-name-part taxon-name-part-type="order">Hemiptera</tp:taxon-name-part></tp:taxon-name>, <tp:taxon-name><tp:taxon-name-part taxon-name-part-type="suborder">Heteroptera</tp:taxon-name-part></tp:taxon-name>, <tp:taxon-name><tp:taxon-name-part taxon-name-part-type="family">Miridae</tp:taxon-name-part></tp:taxon-name>) from Vietnam, with the description of a new species and notes on host sharing</article-title><source>Zookeys</source><day>08</day><month>05</month><year>2025</year><volume>1238</volume><fpage>1</fpage><lpage>15</lpage><pub-id pub-id-type="doi">10.3897/zookeys.1238.144351</pub-id></mixed-citation></tp:treatment-meta><tp:nomenclature><label>﻿</label><tp:taxon-name>
            <object-id xmlns:xlink="http://www.w3.org/1999/xlink" content-type="arpha" xlink:type="simple">FBA06430-5AA8-5EA8-967A-6F3C857DE003</object-id>
            <tp:taxon-name-part taxon-name-part-type="genus" reg="Zanchius">Zanchius</tp:taxon-name-part>
            <tp:taxon-name-part taxon-name-part-type="species" reg="marmoratus">marmoratus</tp:taxon-name-part>
          </tp:taxon-name><tp:taxon-authority>Zou, 1987</tp:taxon-authority><xref ref-type="fig" rid="F1">Figs 1G, H</xref><xref ref-type="fig" rid="F2">, 2B, G–I, N</xref><xref ref-type="fig" rid="F3">, 3E, F</xref><tp:nomenclature-citation-list><tp:nomenclature-citation><tp:taxon-name>
                <tp:taxon-name-part taxon-name-part-type="genus" reg="Zanchius">Zanchius</tp:taxon-name-part>
                <tp:taxon-name-part taxon-name-part-type="species" reg="marmoratus">marmoratus</tp:taxon-name-part>
              </tp:taxon-name><comment>Zou, 1987: 297, 299; <xref ref-type="bibr" rid="B15">Liu and Zheng 2014</xref>: 216.</comment></tp:nomenclature-citation><tp:nomenclature-citation><tp:taxon-name>
                <tp:taxon-name-part taxon-name-part-type="genus" reg="Zanchius">Zanchius</tp:taxon-name-part>
                <tp:taxon-name-part taxon-name-part-type="species" reg="zoui">zoui</tp:taxon-name-part>
              </tp:taxon-name><comment>Zheng &amp; Liu, 1993:17 (syn. by <xref ref-type="bibr" rid="B9">Lin 2005</xref>: 189; <xref ref-type="bibr" rid="B15">Liu and Zheng 2014</xref>: 216).</comment></tp:nomenclature-citation></tp:nomenclature-citation-list></tp:nomenclature><tp:treatment-sec sec-type="Specimen examined" id="SECID0E11AG"><title>Specimen examined.</title><p>Vietnam • 7♂♂10♀♀, Hoa Trung Lake, Hoa Lien Ward, Hoa Vang District, Da Nang City, <named-content xmlns:xlink="http://www.w3.org/1999/xlink" content-type="dwc:verbatimCoordinates" xlink:type="simple"><named-content content-type="geo-json" specific-use="{&#34;type&#34;:&#34;Point&#34;,&#34;coordinates&#34;:[108.042500,16.089100]}" id="NCID0ED2AG" xlink:type="simple">16.0891°N, 108.0425°E</named-content></named-content>, 90 m altitude, on <italic><tp:taxon-name><tp:taxon-name-part taxon-name-part-type="genus" reg="Mallotus">Mallotus</tp:taxon-name-part><tp:taxon-name-part taxon-name-part-type="species" reg="barbatus">barbatus</tp:taxon-name-part></tp:taxon-name></italic>, 2.xi.2024, J. Kim (<abbrev xmlns:xlink="http://www.w3.org/1999/xlink" content-type="institution" xlink:title="Zoological Collection of Duy Tan University" id="ABBRID0ET2AG" xlink:type="simple">ZCDTU</abbrev>) (DTUHMM0023–0039).</p></tp:treatment-sec><tp:treatment-sec sec-type="diagnosis" id="SECID0EY2AG"><title>Diagnosis.</title><p>Recognized by yellowish-brown body with bluish-green spots, covered with short, silky pubescence; head mostly pale brown, except for greenish posterior margin; antennae pale brown, with dark stripes and annulations, subequal to body length; first segment with dark stripe on outer lateral margin, longer than vertex width; second segment pale brown, with two dark annulations on subbasal and subapical parts; third segment pale brown with dark base; pronotum partly green and pale brown, lateral and posterior parts pale; scutellum mostly green, with pale apices; hemelytra subhyaline, yellowish pale brown, with bluish-green markings, covered with short silvery pubescence; clavus mostly green by having a large, greenish marking; corium mostly yellowish pale brown with three or four markings, inner and posterior margin greenish; cuneus mostly subhyaline, middle and apical part green; legs mostly yellowish brown; all femora yellowish brown with lateral bluish-green stripe; pygophore asymmetrical and posterior margin rounded; parameres scythe-shaped, endosoma with two sclerotized curved and long spiculi (Fig. <xref ref-type="fig" rid="F2">2G–I, N</xref>).</p></tp:treatment-sec><tp:treatment-sec sec-type="description" id="SECID0EC3AG"><title>Description.</title><p><bold>Male</bold>: see the original description by <xref ref-type="bibr" rid="B27">Zou (1987)</xref>. <bold>Genitalia</bold>: pygophore asymmetrical with rounded posterior margin (Fig. <xref ref-type="fig" rid="F2">2B</xref>); left paramere scythe-shaped, sensory lobe broadened basally, hypophysis slightly broadened, rounded, its apex sharp (Fig. <xref ref-type="fig" rid="F2">2G, H</xref>); right paramere curved subapically, hypophysis with small projection medial inner part (Fig. <xref ref-type="fig" rid="F2">2I</xref>); endosoma with two sclerotized curved spiculi; spicule I (<italic>sp</italic> I) long and thin, vertically curved, gradually tapered from base; spicule II (<italic>sp</italic> II) shorter than <italic>sp</italic> I, extremely curved, rapidly tapered, its base remarkably broad (Fig. <xref ref-type="fig" rid="F2">2N</xref>).</p><p><bold>Female: <italic>coloration</italic></bold>: as in male. <bold><italic>Surface and vestiture</italic></bold>: as in male. <bold><italic>Structure</italic></bold>: as in male, except for long antennae, more than body length. <bold>Genitalia</bold>: sclerotized rings (<italic>sr</italic>) of dorsal labiate plate narrow, with large and rounded serrate areas (Fig. <xref ref-type="fig" rid="F3">3E</xref>); posterior wall with simple interramal lobe (<italic>irl</italic>), <italic>irl</italic> contiguous, slightly expanded from interramal sclerite (<italic>irs</italic>), outer margin of <italic>irl</italic> sinuate (Fig. <xref ref-type="fig" rid="F3">3F</xref>).</p></tp:treatment-sec><tp:treatment-sec sec-type="host" id="SECID0EG5AG"><title>Host.</title><p><italic><tp:taxon-name><tp:taxon-name-part taxon-name-part-type="genus" reg="Mallotus">Mallotus</tp:taxon-name-part><tp:taxon-name-part taxon-name-part-type="species" reg="barbatus">barbatus</tp:taxon-name-part></tp:taxon-name></italic> (<tp:taxon-name><tp:taxon-name-part taxon-name-part-type="family">Euphorbiaceae</tp:taxon-name-part></tp:taxon-name>)*.</p></tp:treatment-sec><tp:treatment-sec sec-type="distribution" id="SECID0E35AG"><title>Distribution.</title><p>Vietnam (Central)*, China (Southeast, Southwest), Taiwan.</p></tp:treatment-sec><tp:treatment-sec sec-type="remarks" id="SECID0EB6AG"><title>Remarks.</title><p><xref ref-type="bibr" rid="B27">Zou (1987)</xref> included drawings of the left paramere in two different orientations in the original description of this species. However, based on our direct examination of multiple specimens, we conclude that these drawings were horizontally flipped. Our description aligns with the illustrations provided by <xref ref-type="bibr" rid="B9">Lin (2005)</xref>.</p></tp:treatment-sec><tp:treatment-sec><!--Section generated to contain objects referenced in tp:taxon-treatment.--><fig id="F1" position="float" orientation="portrait"><object-id xmlns:xlink="http://www.w3.org/1999/xlink" content-type="doi" xlink:type="simple">10.3897/zookeys.1238.144351.figure1</object-id><object-id xmlns:xlink="http://www.w3.org/1999/xlink" content-type="arpha" xlink:type="simple">747E10AB-2D3C-5A40-B133-B90C8C5D3CF7</object-id><label>Figure 1.</label><caption><p>Habitus images of <italic><tp:taxon-name><tp:taxon-name-part taxon-name-part-type="genus" reg="Zanchius">Zanchius</tp:taxon-name-part></tp:taxon-name></italic> spp. <bold>A–C</bold><italic><tp:taxon-name><tp:taxon-name-part taxon-name-part-type="genus" reg="Zanchius">Zanchius</tp:taxon-name-part><tp:taxon-name-part taxon-name-part-type="species" reg="tuehang">tuehang</tp:taxon-name-part></tp:taxon-name></italic> sp. nov. <bold>D–F</bold><italic><tp:taxon-name><tp:taxon-name-part taxon-name-part-type="genus" reg="Zanchius">Zanchius</tp:taxon-name-part></tp:taxon-name></italic> sp. <bold>G, H</bold><italic><tp:taxon-name><tp:taxon-name-part taxon-name-part-type="genus" reg="Zanchius">Zanchius</tp:taxon-name-part><tp:taxon-name-part taxon-name-part-type="species" reg="marmoratus">marmoratus</tp:taxon-name-part></tp:taxon-name></italic><bold>I, J</bold><italic><tp:taxon-name><tp:taxon-name-part taxon-name-part-type="genus" reg="Zanchius">Zanchius</tp:taxon-name-part><tp:taxon-name-part taxon-name-part-type="species" reg="quinquemaculatus">quinquemaculatus</tp:taxon-name-part></tp:taxon-name></italic><bold>A</bold> holotype, male <bold>B, C</bold> paratype, female in dorsal and ventral view <bold>D, E</bold> holotype, female in dorsal and ventral view <bold>F</bold> paratype, female <bold>G</bold> male <bold>H</bold> female <bold>I</bold> male in dorsal view <bold>J</bold><italic>ditto</italic>, in ventral view. Scale bars: 1 mm.</p></caption><graphic xmlns:xlink="http://www.w3.org/1999/xlink" xlink:href="zookeys-1238-001_article-144351__-g001.jpg" position="float" orientation="portrait" xlink:type="simple" id="oo_1324041.jpg"><uri content-type="original_file" xlink:type="simple">https://binary.pensoft.net/fig/1324041</uri></graphic></fig><fig id="F2" position="float" orientation="portrait"><object-id xmlns:xlink="http://www.w3.org/1999/xlink" content-type="doi" xlink:type="simple">10.3897/zookeys.1238.144351.figure2</object-id><object-id xmlns:xlink="http://www.w3.org/1999/xlink" content-type="arpha" xlink:type="simple">672731A0-DB80-5A0C-9F7B-75B3A8915096</object-id><label>Figure 2.</label><caption><p>Pygopore and male genitalia of <italic><tp:taxon-name><tp:taxon-name-part taxon-name-part-type="genus" reg="Zanchius">Zanchius</tp:taxon-name-part></tp:taxon-name></italic> spp. <bold>A, E, F, M</bold><italic><tp:taxon-name><tp:taxon-name-part taxon-name-part-type="genus" reg="Zanchius">Zanchius</tp:taxon-name-part><tp:taxon-name-part taxon-name-part-type="species" reg="tuehang">tuehang</tp:taxon-name-part></tp:taxon-name></italic> sp. nov. <bold>B, G, H, I, N</bold><italic><tp:taxon-name><tp:taxon-name-part taxon-name-part-type="genus" reg="Zanchius">Z.</tp:taxon-name-part><tp:taxon-name-part taxon-name-part-type="species" reg="marmoratus">marmoratus</tp:taxon-name-part></tp:taxon-name></italic><bold>C, D, J, K, L, O</bold><italic><tp:taxon-name><tp:taxon-name-part taxon-name-part-type="genus" reg="Zanchius">Z.</tp:taxon-name-part><tp:taxon-name-part taxon-name-part-type="species" reg="quinquemaculatus">quinquemaculatus</tp:taxon-name-part></tp:taxon-name></italic><bold>A–D</bold> pygopore <bold>E, G, H, J</bold> left paramere <bold>F, I, K</bold> right paramere <bold>L</bold> pygoporal process <bold>M–O</bold> endosoma. <italic>hp</italic>, hypophysis; <italic>lp</italic>, left paramere; <italic>pp</italic>, pygoporal process; <italic>rp</italic>, right paramere; <italic>sl</italic>, sensory lobe; <italic>sp</italic>, spicule. Scale bars: 0.2 mm (<bold>A–D</bold>); 0.1 mm (<bold>E–O</bold>).</p></caption><graphic xmlns:xlink="http://www.w3.org/1999/xlink" xlink:href="zookeys-1238-001_article-144351__-g002.jpg" position="float" orientation="portrait" xlink:type="simple" id="oo_1324042.jpg"><uri content-type="original_file" xlink:type="simple">https://binary.pensoft.net/fig/1324042</uri></graphic></fig><fig id="F3" position="float" orientation="portrait"><object-id xmlns:xlink="http://www.w3.org/1999/xlink" content-type="doi" xlink:type="simple">10.3897/zookeys.1238.144351.figure3</object-id><object-id xmlns:xlink="http://www.w3.org/1999/xlink" content-type="arpha" xlink:type="simple">BC67B1C2-3A04-57F1-9B46-AC20477F4BC6</object-id><label>Figure 3.</label><caption><p>Female genitalia of <italic><tp:taxon-name><tp:taxon-name-part taxon-name-part-type="genus" reg="Zanchius">Zanchius</tp:taxon-name-part></tp:taxon-name></italic> spp. <bold>A, B</bold><italic><tp:taxon-name><tp:taxon-name-part taxon-name-part-type="genus" reg="Zanchius">Z.</tp:taxon-name-part><tp:taxon-name-part taxon-name-part-type="species" reg="tuehang">tuehang</tp:taxon-name-part></tp:taxon-name></italic> sp. nov. <bold>C, D</bold><italic><tp:taxon-name><tp:taxon-name-part taxon-name-part-type="genus" reg="Zanchius">Z.</tp:taxon-name-part></tp:taxon-name></italic> sp. <bold>E, F</bold><italic><tp:taxon-name><tp:taxon-name-part taxon-name-part-type="genus" reg="Zanchius">Z.</tp:taxon-name-part><tp:taxon-name-part taxon-name-part-type="species" reg="marmoratus">marmoratus</tp:taxon-name-part></tp:taxon-name></italic><bold>A, C, E</bold> bursa copulatrix <bold>B, D, F</bold> posterior wall. <italic>irl</italic>, interramal lobe; <italic>irs</italic>, interramal sclerite; <italic>sr</italic>, sclerotized rings. Scale bars: 0.2 mm.</p></caption><graphic xmlns:xlink="http://www.w3.org/1999/xlink" xlink:href="zookeys-1238-001_article-144351__-g003.jpg" position="float" orientation="portrait" xlink:type="simple" id="oo_1324043.jpg"><uri content-type="original_file" xlink:type="simple">https://binary.pensoft.net/fig/1324043</uri></graphic></fig></tp:treatment-sec><ref-list><ref id="B15"><mixed-citation xmlns:xlink="http://www.w3.org/1999/xlink" xlink:type="simple"><person-group><name name-style="western"><surname>Liu</surname><given-names>GQ</given-names></name><name name-style="western"><surname>Zheng</surname><given-names>LY</given-names></name></person-group> (<year>2014</year>) <source>Fauna Sinica: <tp:taxon-name><tp:taxon-name-part taxon-name-part-type="class">Insecta</tp:taxon-name-part></tp:taxon-name>, Volume 62 – <tp:taxon-name><tp:taxon-name-part taxon-name-part-type="order">Hemiptera</tp:taxon-name-part></tp:taxon-name><tp:taxon-name><tp:taxon-name-part taxon-name-part-type="family">Miridae</tp:taxon-name-part></tp:taxon-name> (II) <tp:taxon-name><tp:taxon-name-part taxon-name-part-type="subfamily">Orthotylinae</tp:taxon-name-part></tp:taxon-name>.</source><publisher-name>Science Press</publisher-name>, <publisher-loc>Beijing</publisher-loc>, <size units="page">297 pp</size>.</mixed-citation></ref><ref id="B9"><mixed-citation xmlns:xlink="http://www.w3.org/1999/xlink" xlink:type="simple"><person-group><name name-style="western"><surname>Lin</surname><given-names>CS</given-names></name></person-group> (<year>2005</year>) <article-title>The genus <italic><tp:taxon-name><tp:taxon-name-part taxon-name-part-type="genus">Zanchius</tp:taxon-name-part></tp:taxon-name></italic> Distant (<tp:taxon-name><tp:taxon-name-part taxon-name-part-type="order">Hemiptera</tp:taxon-name-part></tp:taxon-name>: <tp:taxon-name><tp:taxon-name-part taxon-name-part-type="family">Miridae</tp:taxon-name-part></tp:taxon-name>) of Taiwan.</article-title><source>Formosan Entomologist</source><volume>25</volume>: <fpage>185</fpage>–<lpage>194</lpage>. <ext-link xlink:href="10.6661/TESFE.2005018" ext-link-type="doi" xlink:type="simple">https://doi.org/10.6661/TESFE.2005018</ext-link></mixed-citation></ref><ref id="B27"><mixed-citation xmlns:xlink="http://www.w3.org/1999/xlink" xlink:type="simple"><person-group><name name-style="western"><surname>Zou</surname><given-names>HG</given-names></name></person-group> (<year>1987</year>) <article-title>Descriptions of two new species of <italic><tp:taxon-name><tp:taxon-name-part taxon-name-part-type="genus">Zanchius</tp:taxon-name-part></tp:taxon-name></italic> from China (<tp:taxon-name><tp:taxon-name-part taxon-name-part-type="order">Hemiptera</tp:taxon-name-part></tp:taxon-name>: <tp:taxon-name><tp:taxon-name-part taxon-name-part-type="family">Miridae</tp:taxon-name-part></tp:taxon-name>).</article-title><source>Acta Zootaxonomica Sinica</source><volume>12</volume>: <fpage>297</fpage>–<lpage>300</lpage>.</mixed-citation></ref></ref-list></tp:taxon-treatment>
