# Supplementary material for: ﻿Taxonomic review of the genus Zanchius Distant, 1904 (Hemiptera, Heteroptera, Miridae) from Vietnam, with the description of a new species and notes on host sharing
Source: Zookeys. 2025 May 8;1238:1–15. doi: 10.3897/zookeys.1238.144351 (PMC12082116; doi:10.3897/zookeys.1238.144351)
Supplement: XML Treatment for Zanchius quinquemaculatus [file zookeys.1238.144351-treatment5.xml]

<!DOCTYPE tp:taxon-treatment
  PUBLIC "-//TaxonX//DTD Taxonomic Treatment Publishing DTD v0 20100105//EN" "tax-treatment-NSO.dtd">
<tp:taxon-treatment xmlns:tp="http://www.plazi.org/taxpub"><tp:treatment-meta><kwd-group><label>Taxon classification</label><kwd>
              <named-content content-type="kingdom">Animalia</named-content>
            </kwd><kwd>
              <named-content content-type="order">Hemiptera</named-content>
            </kwd><kwd>
              <named-content content-type="family">Miridae</named-content>
            </kwd></kwd-group><mixed-citation publication-type="journal"><person-group><name><surname>Kim</surname><given-names>Junggon</given-names></name><name><surname>Keetapithchayakul</surname><given-names>Tosaphol Saetung</given-names></name><name><surname>Phan</surname><given-names>Quoc Toan</given-names></name><name><surname>Jung</surname><given-names>Sunghoon</given-names></name></person-group><article-title>﻿Taxonomic review of the genus <italic><tp:taxon-name><tp:taxon-name-part taxon-name-part-type="genus" reg="Zanchius">Zanchius</tp:taxon-name-part></tp:taxon-name></italic> Distant, 1904 (<tp:taxon-name><tp:taxon-name-part taxon-name-part-type="order">Hemiptera</tp:taxon-name-part></tp:taxon-name>, <tp:taxon-name><tp:taxon-name-part taxon-name-part-type="suborder">Heteroptera</tp:taxon-name-part></tp:taxon-name>, <tp:taxon-name><tp:taxon-name-part taxon-name-part-type="family">Miridae</tp:taxon-name-part></tp:taxon-name>) from Vietnam, with the description of a new species and notes on host sharing</article-title><source>Zookeys</source><day>08</day><month>05</month><year>2025</year><volume>1238</volume><fpage>1</fpage><lpage>15</lpage><pub-id pub-id-type="doi">10.3897/zookeys.1238.144351</pub-id></mixed-citation></tp:treatment-meta><tp:nomenclature><label>﻿</label><tp:taxon-name>
            <object-id xmlns:xlink="http://www.w3.org/1999/xlink" content-type="arpha" xlink:type="simple">0DD44605-4B3F-5449-A11B-41DA2C784B9E</object-id>
            <tp:taxon-name-part taxon-name-part-type="genus" reg="Zanchius">Zanchius</tp:taxon-name-part>
            <tp:taxon-name-part taxon-name-part-type="species" reg="quinquemaculatus">quinquemaculatus</tp:taxon-name-part>
          </tp:taxon-name><tp:taxon-authority>Zou, 1987</tp:taxon-authority><xref ref-type="fig" rid="F1">Figs 1I, J</xref><xref ref-type="fig" rid="F2">, 2C, D, J–L, O</xref><tp:nomenclature-citation-list><tp:nomenclature-citation><tp:taxon-name>
                <tp:taxon-name-part taxon-name-part-type="genus" reg="Zanchius">Zanchius</tp:taxon-name-part>
                <tp:taxon-name-part taxon-name-part-type="species" reg="quinquemaculatus">quinquemaculatus</tp:taxon-name-part>
              </tp:taxon-name><comment>Zou, 1987: 298, 300; <xref ref-type="bibr" rid="B15">Liu and Zheng 2014</xref>: 216.</comment></tp:nomenclature-citation></tp:nomenclature-citation-list></tp:nomenclature><tp:treatment-sec sec-type="Specimen examined" id="SECID0EOBBG"><title>Specimen examined.</title><p>Vietnam • 1♂, Hoa Trung Lake, Hoa Lien Ward, Hoa Vang District, Da Nang City, <named-content xmlns:xlink="http://www.w3.org/1999/xlink" content-type="dwc:verbatimCoordinates" xlink:type="simple"><named-content content-type="geo-json" specific-use="{&#34;type&#34;:&#34;Point&#34;,&#34;coordinates&#34;:[108.042500,16.089100]}" id="NCID0EXBBG" xlink:type="simple">16.0891°N, 108.0425°E</named-content></named-content>, 90 m altitude, on <italic><tp:taxon-name><tp:taxon-name-part taxon-name-part-type="genus" reg="Mallotus">Mallotus</tp:taxon-name-part><tp:taxon-name-part taxon-name-part-type="species" reg="barbatus">barbatus</tp:taxon-name-part></tp:taxon-name></italic>, 2.xi.2024, J. Kim (<abbrev xmlns:xlink="http://www.w3.org/1999/xlink" content-type="institution" xlink:title="Zoological Collection of Duy Tan University" id="ABBRID0EHCBG" xlink:type="simple">ZCDTU</abbrev>) (DTUHMM0040).</p></tp:treatment-sec><tp:treatment-sec sec-type="diagnosis" id="SECID0EMCBG"><title>Diagnosis.</title><p>Recognized by greenish body with five orange-red markings; head width wide; long antennae, more than body length; first segment mostly orange-red, short, subequal to vertex; second segment entirely reddish brown; third segment long, subequal to second segment; apical part of third segment and fourth segment dark brown; pronotum entirely greenish brown, calli region distinctly swollen; apex of scutellum with orange-red spot; hemelytra entirely green except for four orange-red spots; middle part of clavus with two red-orange spots; subposterior part of corium with two red-orange spots; cuneus entirely green; membrane entirely greyish; vein with dark small spot apically; femur entirely green; pygophore with two long noticable projections; parameres large; left paramere trifurcated; right paramere long with one sharp process subapically, its hypophysis sharp; endosoma with two long and sinuate spiculi (Fig. <xref ref-type="fig" rid="F2">2J–L, O</xref>).</p></tp:treatment-sec><tp:treatment-sec sec-type="description" id="SECID0EWCBG"><title>Description.</title><p><bold>Male</bold>: see the original description by <xref ref-type="bibr" rid="B27">Zou (1987)</xref>. <bold>Genitalia</bold>: pygophore asymmetrical with two remarkable projections (Fig. <xref ref-type="fig" rid="F2">2C, L</xref>); left paramere trifurcated, sensory lobe with two long projections, hypophysis sinuated, its apex curved and blunted (Fig. <xref ref-type="fig" rid="F2">2J</xref>); right paramere long and curved, hypophysis sharp, with sharp process subapically (Fig. <xref ref-type="fig" rid="F2">2K</xref>); endosoma with two long and sinuate spiculi (Fig. <xref ref-type="fig" rid="F2">2O</xref>).</p><p><bold>Female</bold>: not examined. According to <xref ref-type="bibr" rid="B15">Liu and Zheng (2014)</xref>, one female specimen was examined without any comments, which may suggest no sexual dimorphism considering the unique and remarkable character of male.</p></tp:treatment-sec><tp:treatment-sec sec-type="host" id="SECID0E3DBG"><title>Host.</title><p><italic><tp:taxon-name><tp:taxon-name-part taxon-name-part-type="genus" reg="Mallotus">Mallotus</tp:taxon-name-part><tp:taxon-name-part taxon-name-part-type="species" reg="barbatus">barbatus</tp:taxon-name-part></tp:taxon-name></italic> (<tp:taxon-name><tp:taxon-name-part taxon-name-part-type="family">Euphorbiaceae</tp:taxon-name-part></tp:taxon-name>)*.</p></tp:treatment-sec><tp:treatment-sec sec-type="distribution" id="SECID0ESEBG"><title>Distribution.</title><p>Vietnam (Central, Northern), China (Southeast, Southwest).</p></tp:treatment-sec><tp:treatment-sec sec-type="remarks" id="SECID0EXEBG"><title>Remarks.</title><p>In the present study, the relatively long third antennal segment, subequal to the second segment, is identified as a diagnostic character of this species, despite most members of <italic><tp:taxon-name><tp:taxon-name-part taxon-name-part-type="genus" reg="Zanchius">Zanchius</tp:taxon-name-part></tp:taxon-name></italic> typically exhibiting the longest second antennal segment. This conclusion is drawn notwithstanding the antennal segment measurement for <italic><tp:taxon-name><tp:taxon-name-part taxon-name-part-type="genus" reg="Zanchius">Z.</tp:taxon-name-part><tp:taxon-name-part taxon-name-part-type="species" reg="quinquemaculatus">quinquemaculatus</tp:taxon-name-part></tp:taxon-name></italic> (antennal segment lengths = 0.25:1.25:0.8:0.8) reported in the original description by <xref ref-type="bibr" rid="B27">Zou (1987)</xref>, which differ from our observation. Furthermore, our direct examination revealed two spiculi in the endosoma, whereas only one spicule was described by <xref ref-type="bibr" rid="B27">Zou (1987)</xref>. We infer that one spicule was overlooked in <xref ref-type="bibr" rid="B27">Zou’s (1987)</xref> description.</p><sec sec-type="﻿Notes on habitat sharing" id="SECID0E2FBG"><title>﻿Notes on habitat sharing</title><p>In our investigation, the four species of the genus <italic><tp:taxon-name><tp:taxon-name-part taxon-name-part-type="genus" reg="Zanchius">Zanchius</tp:taxon-name-part></tp:taxon-name></italic> were observed to be exclusively associated with the host plant <italic><tp:taxon-name><tp:taxon-name-part taxon-name-part-type="genus" reg="Mallotus">Mallotus</tp:taxon-name-part><tp:taxon-name-part taxon-name-part-type="species" reg="barbatus">barbatus</tp:taxon-name-part></tp:taxon-name></italic> (<tp:taxon-name><tp:taxon-name-part taxon-name-part-type="family">Euphorbiaceae</tp:taxon-name-part></tp:taxon-name>), which had been damaged solely by auchenorrhynchan species (Fig. <xref ref-type="fig" rid="F4">4</xref>). This suggests that the presence of <italic><tp:taxon-name><tp:taxon-name-part taxon-name-part-type="genus" reg="Zanchius">Zanchius</tp:taxon-name-part></tp:taxon-name></italic> species on the host plant may be linked to the damage caused by the phytophagous species, which likely serve as prey for these opportunists. While other plant species exhibited signs of damage from auchenorrhynchans, <italic><tp:taxon-name><tp:taxon-name-part taxon-name-part-type="genus" reg="Zanchius">Zanchius</tp:taxon-name-part></tp:taxon-name></italic> species were found only on specific host plants where both the damage and the phytophagous insects were present. This may indicate a strong host plant association, in which damage by auchenorrhynchans plays a role in attracting <italic><tp:taxon-name><tp:taxon-name-part taxon-name-part-type="genus" reg="Zanchius">Zanchius</tp:taxon-name-part></tp:taxon-name></italic> species, possibly due to the availability of prey or specific ecological conditions provided by these plants (<xref ref-type="bibr" rid="B16">Messelink et al. 2012</xref>). Previous studies have reported that other <italic><tp:taxon-name><tp:taxon-name-part taxon-name-part-type="genus" reg="Zanchius">Zanchius</tp:taxon-name-part></tp:taxon-name></italic> species (e.g. <italic><tp:taxon-name><tp:taxon-name-part taxon-name-part-type="genus" reg="Zanchius">Z.</tp:taxon-name-part><tp:taxon-name-part taxon-name-part-type="species" reg="tarasovi">tarasovi</tp:taxon-name-part></tp:taxon-name></italic> Kerzhner, 1988) are also found on host plants affected by auchenorrhynchan species, indicating that this association is not unique to the species observed in our study (<xref ref-type="bibr" rid="B22">Yasunaga 1999</xref>).</p><fig id="F4" position="float" orientation="portrait"><object-id xmlns:xlink="http://www.w3.org/1999/xlink" content-type="doi" xlink:type="simple">10.3897/zookeys.1238.144351.figure4</object-id><object-id xmlns:xlink="http://www.w3.org/1999/xlink" content-type="arpha" xlink:type="simple">6F46F484-FABE-50E9-BC2C-BAA47CE6473B</object-id><label>Figure 4.</label><caption><p>Host plant of <italic><tp:taxon-name><tp:taxon-name-part taxon-name-part-type="genus" reg="Zanchius">Zanchius</tp:taxon-name-part></tp:taxon-name></italic> spp. <bold>A</bold><italic><tp:taxon-name><tp:taxon-name-part taxon-name-part-type="genus" reg="Mallotus">Mallotus</tp:taxon-name-part><tp:taxon-name-part taxon-name-part-type="species" reg="barbatus">barbatus</tp:taxon-name-part></tp:taxon-name></italic><bold>B</bold> its assumed prey (red arrows; probably typhlocybinid leafhopper species).</p></caption><graphic xmlns:xlink="http://www.w3.org/1999/xlink" xlink:href="zookeys-1238-001_article-144351__-g004.jpg" position="float" orientation="portrait" xlink:type="simple" id="oo_1324044.jpg"><uri content-type="original_file" xlink:type="simple">https://binary.pensoft.net/fig/1324044</uri></graphic></fig><p>Among the four species of the genus <italic><tp:taxon-name><tp:taxon-name-part taxon-name-part-type="genus" reg="Zanchius">Zanchius</tp:taxon-name-part></tp:taxon-name></italic> observed in this study, <italic><tp:taxon-name><tp:taxon-name-part taxon-name-part-type="genus" reg="Zanchius">Z.</tp:taxon-name-part><tp:taxon-name-part taxon-name-part-type="species" reg="marmoratus">marmoratus</tp:taxon-name-part></tp:taxon-name></italic> was collected in significantly greater numbers compared to the other species and is known to have a wider geographical distribution. These findings suggest that <italic><tp:taxon-name><tp:taxon-name-part taxon-name-part-type="genus" reg="Zanchius">Z.</tp:taxon-name-part><tp:taxon-name-part taxon-name-part-type="species" reg="marmoratus">marmoratus</tp:taxon-name-part></tp:taxon-name></italic> may possess a competitive advantage over the other species when sharing the same host plant. Moreover, given the extensive distribution of the host plant, <italic><tp:taxon-name><tp:taxon-name-part taxon-name-part-type="genus" reg="Mallotus">Mallotus</tp:taxon-name-part><tp:taxon-name-part taxon-name-part-type="species" reg="barbatus">barbatus</tp:taxon-name-part></tp:taxon-name></italic> (rainging from India to China), it is plausible that <italic><tp:taxon-name><tp:taxon-name-part taxon-name-part-type="genus" reg="Zanchius">Z.</tp:taxon-name-part><tp:taxon-name-part taxon-name-part-type="species" reg="marmoratus">marmoratus</tp:taxon-name-part></tp:taxon-name></italic> (or the genus <italic><tp:taxon-name><tp:taxon-name-part taxon-name-part-type="genus" reg="Zanchius">Zanchius</tp:taxon-name-part></tp:taxon-name></italic> as a whole) has the potential for a broader geographic range.</p><p>While our observations confirm a strong association between the four <italic><tp:taxon-name><tp:taxon-name-part taxon-name-part-type="genus" reg="Zanchius">Zanchius</tp:taxon-name-part></tp:taxon-name></italic> species and <italic><tp:taxon-name><tp:taxon-name-part taxon-name-part-type="genus" reg="Mallotus">Mallotus</tp:taxon-name-part><tp:taxon-name-part taxon-name-part-type="species" reg="barbatus">barbatus</tp:taxon-name-part></tp:taxon-name></italic>, the possibility of a broader host plant range should not be overlooked. Some <italic><tp:taxon-name><tp:taxon-name-part taxon-name-part-type="genus" reg="Zanchius">Zanchius</tp:taxon-name-part></tp:taxon-name></italic> species, including <italic><tp:taxon-name><tp:taxon-name-part taxon-name-part-type="genus" reg="Zanchius">Z.</tp:taxon-name-part><tp:taxon-name-part taxon-name-part-type="species" reg="tarasovi">tarasovi</tp:taxon-name-part></tp:taxon-name></italic>, have been documented on phylogenetically diverse plant lineages, which may suggest a connection to the zoophytophagous nature of the genus. Given this broader host association in other <italic><tp:taxon-name><tp:taxon-name-part taxon-name-part-type="genus" reg="Zanchius">Zanchius</tp:taxon-name-part></tp:taxon-name></italic> species, the four species examined in this study may also utilize additional host plants, despite our current observations being limited to <italic><tp:taxon-name><tp:taxon-name-part taxon-name-part-type="genus" reg="Mallotus">Mallotus</tp:taxon-name-part><tp:taxon-name-part taxon-name-part-type="species" reg="barbatus">barbatus</tp:taxon-name-part></tp:taxon-name></italic>. Further investigations are needed to determine the extent of their host plant flexibility and its ecological implications.</p></sec></tp:treatment-sec><tp:treatment-sec><!--Section generated to contain objects referenced in tp:taxon-treatment.--><fig id="F1" position="float" orientation="portrait"><object-id xmlns:xlink="http://www.w3.org/1999/xlink" content-type="doi" xlink:type="simple">10.3897/zookeys.1238.144351.figure1</object-id><object-id xmlns:xlink="http://www.w3.org/1999/xlink" content-type="arpha" xlink:type="simple">747E10AB-2D3C-5A40-B133-B90C8C5D3CF7</object-id><label>Figure 1.</label><caption><p>Habitus images of <italic><tp:taxon-name><tp:taxon-name-part taxon-name-part-type="genus" reg="Zanchius">Zanchius</tp:taxon-name-part></tp:taxon-name></italic> spp. <bold>A–C</bold><italic><tp:taxon-name><tp:taxon-name-part taxon-name-part-type="genus" reg="Zanchius">Zanchius</tp:taxon-name-part><tp:taxon-name-part taxon-name-part-type="species" reg="tuehang">tuehang</tp:taxon-name-part></tp:taxon-name></italic> sp. nov. <bold>D–F</bold><italic><tp:taxon-name><tp:taxon-name-part taxon-name-part-type="genus" reg="Zanchius">Zanchius</tp:taxon-name-part></tp:taxon-name></italic> sp. <bold>G, H</bold><italic><tp:taxon-name><tp:taxon-name-part taxon-name-part-type="genus" reg="Zanchius">Zanchius</tp:taxon-name-part><tp:taxon-name-part taxon-name-part-type="species" reg="marmoratus">marmoratus</tp:taxon-name-part></tp:taxon-name></italic><bold>I, J</bold><italic><tp:taxon-name><tp:taxon-name-part taxon-name-part-type="genus" reg="Zanchius">Zanchius</tp:taxon-name-part><tp:taxon-name-part taxon-name-part-type="species" reg="quinquemaculatus">quinquemaculatus</tp:taxon-name-part></tp:taxon-name></italic><bold>A</bold> holotype, male <bold>B, C</bold> paratype, female in dorsal and ventral view <bold>D, E</bold> holotype, female in dorsal and ventral view <bold>F</bold> paratype, female <bold>G</bold> male <bold>H</bold> female <bold>I</bold> male in dorsal view <bold>J</bold><italic>ditto</italic>, in ventral view. Scale bars: 1 mm.</p></caption><graphic xmlns:xlink="http://www.w3.org/1999/xlink" xlink:href="zookeys-1238-001_article-144351__-g001.jpg" position="float" orientation="portrait" xlink:type="simple" id="oo_1324041.jpg"><uri content-type="original_file" xlink:type="simple">https://binary.pensoft.net/fig/1324041</uri></graphic></fig><fig id="F2" position="float" orientation="portrait"><object-id xmlns:xlink="http://www.w3.org/1999/xlink" content-type="doi" xlink:type="simple">10.3897/zookeys.1238.144351.figure2</object-id><object-id xmlns:xlink="http://www.w3.org/1999/xlink" content-type="arpha" xlink:type="simple">672731A0-DB80-5A0C-9F7B-75B3A8915096</object-id><label>Figure 2.</label><caption><p>Pygopore and male genitalia of <italic><tp:taxon-name><tp:taxon-name-part taxon-name-part-type="genus" reg="Zanchius">Zanchius</tp:taxon-name-part></tp:taxon-name></italic> spp. <bold>A, E, F, M</bold><italic><tp:taxon-name><tp:taxon-name-part taxon-name-part-type="genus" reg="Zanchius">Zanchius</tp:taxon-name-part><tp:taxon-name-part taxon-name-part-type="species" reg="tuehang">tuehang</tp:taxon-name-part></tp:taxon-name></italic> sp. nov. <bold>B, G, H, I, N</bold><italic><tp:taxon-name><tp:taxon-name-part taxon-name-part-type="genus" reg="Zanchius">Z.</tp:taxon-name-part><tp:taxon-name-part taxon-name-part-type="species" reg="marmoratus">marmoratus</tp:taxon-name-part></tp:taxon-name></italic><bold>C, D, J, K, L, O</bold><italic><tp:taxon-name><tp:taxon-name-part taxon-name-part-type="genus" reg="Zanchius">Z.</tp:taxon-name-part><tp:taxon-name-part taxon-name-part-type="species" reg="quinquemaculatus">quinquemaculatus</tp:taxon-name-part></tp:taxon-name></italic><bold>A–D</bold> pygopore <bold>E, G, H, J</bold> left paramere <bold>F, I, K</bold> right paramere <bold>L</bold> pygoporal process <bold>M–O</bold> endosoma. <italic>hp</italic>, hypophysis; <italic>lp</italic>, left paramere; <italic>pp</italic>, pygoporal process; <italic>rp</italic>, right paramere; <italic>sl</italic>, sensory lobe; <italic>sp</italic>, spicule. Scale bars: 0.2 mm (<bold>A–D</bold>); 0.1 mm (<bold>E–O</bold>).</p></caption><graphic xmlns:xlink="http://www.w3.org/1999/xlink" xlink:href="zookeys-1238-001_article-144351__-g002.jpg" position="float" orientation="portrait" xlink:type="simple" id="oo_1324042.jpg"><uri content-type="original_file" xlink:type="simple">https://binary.pensoft.net/fig/1324042</uri></graphic></fig></tp:treatment-sec><ref-list><ref id="B15"><mixed-citation xmlns:xlink="http://www.w3.org/1999/xlink" xlink:type="simple"><person-group><name name-style="western"><surname>Liu</surname><given-names>GQ</given-names></name><name name-style="western"><surname>Zheng</surname><given-names>LY</given-names></name></person-group> (<year>2014</year>) <source>Fauna Sinica: <tp:taxon-name><tp:taxon-name-part taxon-name-part-type="class">Insecta</tp:taxon-name-part></tp:taxon-name>, Volume 62 – <tp:taxon-name><tp:taxon-name-part taxon-name-part-type="order">Hemiptera</tp:taxon-name-part></tp:taxon-name><tp:taxon-name><tp:taxon-name-part taxon-name-part-type="family">Miridae</tp:taxon-name-part></tp:taxon-name> (II) <tp:taxon-name><tp:taxon-name-part taxon-name-part-type="subfamily">Orthotylinae</tp:taxon-name-part></tp:taxon-name>.</source><publisher-name>Science Press</publisher-name>, <publisher-loc>Beijing</publisher-loc>, <size units="page">297 pp</size>.</mixed-citation></ref><ref id="B27"><mixed-citation xmlns:xlink="http://www.w3.org/1999/xlink" xlink:type="simple"><person-group><name name-style="western"><surname>Zou</surname><given-names>HG</given-names></name></person-group> (<year>1987</year>) <article-title>Descriptions of two new species of <italic><tp:taxon-name><tp:taxon-name-part taxon-name-part-type="genus">Zanchius</tp:taxon-name-part></tp:taxon-name></italic> from China (<tp:taxon-name><tp:taxon-name-part taxon-name-part-type="order">Hemiptera</tp:taxon-name-part></tp:taxon-name>: <tp:taxon-name><tp:taxon-name-part taxon-name-part-type="family">Miridae</tp:taxon-name-part></tp:taxon-name>).</article-title><source>Acta Zootaxonomica Sinica</source><volume>12</volume>: <fpage>297</fpage>–<lpage>300</lpage>.</mixed-citation></ref><ref id="B16"><mixed-citation xmlns:xlink="http://www.w3.org/1999/xlink" xlink:type="simple"><person-group><name name-style="western"><surname>Messelink</surname><given-names>GJ</given-names></name><name name-style="western"><surname>Sabelis</surname><given-names>MW</given-names></name><name name-style="western"><surname>Janssen</surname><given-names>A</given-names></name></person-group> (<year>2012</year>) <article-title>Generalist predators, food web complexities and biological pest control in greenhouse crops.</article-title> In: <person-group><name name-style="western"><surname>Larramendy</surname><given-names>ML</given-names></name><name name-style="western"><surname>Soloneski</surname><given-names>S</given-names></name></person-group> (<role>Eds</role>) <issue-title>Integrated Pest Management and Pest Control – Current and Future Tactics.</issue-title><source>InTech, Rijeka, Croatia</source>, <fpage>191</fpage>–<lpage>214</lpage>.</mixed-citation></ref><ref id="B22"><mixed-citation xmlns:xlink="http://www.w3.org/1999/xlink" xlink:type="simple"><person-group><name name-style="western"><surname>Yasunaga</surname><given-names>T</given-names></name></person-group> (<year>1999</year>) <article-title>The plant bug tribe <tp:taxon-name><tp:taxon-name-part taxon-name-part-type="tribe">Orthotylini</tp:taxon-name-part></tp:taxon-name> in Japan (<tp:taxon-name><tp:taxon-name-part taxon-name-part-type="suborder">Heteroptera</tp:taxon-name-part></tp:taxon-name>: <tp:taxon-name><tp:taxon-name-part taxon-name-part-type="family">Miridae</tp:taxon-name-part></tp:taxon-name>: <tp:taxon-name><tp:taxon-name-part taxon-name-part-type="subfamily">Orthotylinae</tp:taxon-name-part></tp:taxon-name>).</article-title><source>Tijdschrift voor Entomologie</source><volume>142</volume>: <fpage>143</fpage>–<lpage>183</lpage>. <ext-link xlink:href="10.1163/22119434-99900026" ext-link-type="doi" xlink:type="simple">https://doi.org/10.1163/22119434-99900026</ext-link></mixed-citation></ref></ref-list></tp:taxon-treatment>
